# Supplementary material for: Implementation of the COVID-19 Vulnerability Index Across an International Network of Health Care Data Sets: Collaborative External Validation Study
Source: JMIR Med Inform. 2021 Apr 5;9(4):e21547. doi: 10.2196/21547 (PMC8023380; doi:10.2196/21547)
Supplement: Multimedia Appendix 2 [file medinform_v9i4e21547_app2.xlsx]

## Sheet: exValConcepts
Concept Set ID	Name	Concept ID	Concept Code	Concept Name	Concept Class ID	Domain	Vocabulary
3	COVID-19 source codes	45600471	B97.29	Other coronavirus as the cause of diseases classified elsewhere	5-char billing code	Condition	ICD10CM
3	COVID-19 source codes	45756093	U07.1	Emergency use of U07.1	ICD10 code	Observation	ICD10
4	[OHDSI Covid19 v1] Inpatient Visit	8971	51	Inpatient Psychiatric Facility	Visit	Visit	CMS Place of Service
4	[OHDSI Covid19 v1] Inpatient Visit	8717	21	Inpatient Hospital	Visit	Visit	CMS Place of Service
4	[OHDSI Covid19 v1] Inpatient Visit	581384	OMOP4822037	Inpatient Nursery	Visit	Visit	CMS Place of Service
4	[OHDSI Covid19 v1] Inpatient Visit	581383	OMOP4822038	Inpatient Cardiac Care Facility	Visit	Visit	CMS Place of Service
4	[OHDSI Covid19 v1] Inpatient Visit	581382	OMOP4822039	Inpatient Intensive Care Facility	Visit	Visit	CMS Place of Service
4	[OHDSI Covid19 v1] Inpatient Visit	581379	OMOP4822042	Inpatient Critical Care Facility	Visit	Visit	CMS Place of Service
4	[OHDSI Covid19 v1] Inpatient Visit	8892	28	Other Inpatient Care	Visit	Visit	CMS Place of Service
4	[OHDSI Covid19 v1] Inpatient Visit	8913	52	Psychiatric Facility-Partial Hospitalization	Visit	Visit	CMS Place of Service
4	[OHDSI Covid19 v1] Inpatient Visit	8970	27	Inpatient Long-term Care	Visit	Visit	CMS Place of Service
4	[OHDSI Covid19 v1] Inpatient Visit	38004515	A0	Hospital	Visit	Visit	Medicare Specialty
4	[OHDSI Covid19 v1] Inpatient Visit	38004283	282NW0100X	General Acute Care Women Hospital	Visit	Visit	NUCC
4	[OHDSI Covid19 v1] Inpatient Visit	38004281	282NC2000X	General Acute Care Children Hospital	Visit	Visit	NUCC
4	[OHDSI Covid19 v1] Inpatient Visit	38004280	282NC0060X	General Acute Care Critical Access Hospital	Visit	Visit	NUCC
4	[OHDSI Covid19 v1] Inpatient Visit	38004279	282N00000X	General Acute Care Hospital	Visit	Visit	NUCC
4	[OHDSI Covid19 v1] Inpatient Visit	38004278	282J00000X	Religious Nonmedical Health Care Institution	Visit	Visit	NUCC
4	[OHDSI Covid19 v1] Inpatient Visit	38004277	282E00000X	Long Term Care Hospital	Visit	Visit	NUCC
4	[OHDSI Covid19 v1] Inpatient Visit	38004276	281PC2000X	Chronic Disease Children Hospital	Visit	Visit	NUCC
4	[OHDSI Covid19 v1] Inpatient Visit	38004275	281P00000X	Chronic Disease Hospital Unit	Visit	Visit	NUCC
4	[OHDSI Covid19 v1] Inpatient Visit	38004274	276400000X	Substance Use Disorder Rehabilitation Hospital Unit	Visit	Visit	NUCC
4	[OHDSI Covid19 v1] Inpatient Visit	38004273	275N00000X	Medicare Defined Swing Bed Hospital Unit	Visit	Visit	NUCC
4	[OHDSI Covid19 v1] Inpatient Visit	38004272	273Y00000X	Rehabilitation Hospital Unit	Visit	Visit	NUCC
4	[OHDSI Covid19 v1] Inpatient Visit	38004271	273R00000X	Psychiatric Hospital Unit	Visit	Visit	NUCC
4	[OHDSI Covid19 v1] Inpatient Visit	38004270	273100000X	Epilepsy Hospital Unit	Visit	Visit	NUCC
4	[OHDSI Covid19 v1] Inpatient Visit	38004282	282NR1301X	General Rural Acute Care Hospital	Visit	Visit	NUCC
4	[OHDSI Covid19 v1] Inpatient Visit	38004292	287300000X	Hospitals, Christian Science Sanitorium	Visit	Visit	NUCC
4	[OHDSI Covid19 v1] Inpatient Visit	38004291	2865X1600X	Military General Acute Care Operational (Transportable) Hospital	Visit	Visit	NUCC
4	[OHDSI Covid19 v1] Inpatient Visit	38004290	2865M2000X	Military General Acute Care Hospital	Visit	Visit	NUCC
4	[OHDSI Covid19 v1] Inpatient Visit	38004289	2865C1500X	Military Community Health Hospital	Visit	Visit	NUCC
4	[OHDSI Covid19 v1] Inpatient Visit	38004288	286500000X	Military Hospital	Visit	Visit	NUCC
4	[OHDSI Covid19 v1] Inpatient Visit	38004287	284300000X	Special Hospital	Visit	Visit	NUCC
4	[OHDSI Covid19 v1] Inpatient Visit	38004286	283XC2000X	Rehabilitation Children Hospital	Visit	Visit	NUCC
4	[OHDSI Covid19 v1] Inpatient Visit	38004285	283X00000X	Rehabilitation Hospital	Visit	Visit	NUCC
4	[OHDSI Covid19 v1] Inpatient Visit	38004284	283Q00000X	Psychiatric Hospital	Visit	Visit	NUCC
4	[OHDSI Covid19 v1] Inpatient Visit	32200	D	Transfer within hospital, but seperate claim	UB04 Point of Origin	Visit	UB04 Point of Origin
4	[OHDSI Covid19 v1] Inpatient Visit	32195	4	Transfer from a Hospital, different facility	UB04 Point of Origin	Visit	UB04 Point of Origin
4	[OHDSI Covid19 v1] Inpatient Visit	32231	65	Discharged/Transferred to a psychiatric hospital or psychiatric distinct unit of a hospital	UB04 Pt dis status	Visit	UB04 Pt dis status
4	[OHDSI Covid19 v1] Inpatient Visit	32229	63	Discharged/transferred to a long term care hospitals	UB04 Pt dis status	Visit	UB04 Pt dis status
4	[OHDSI Covid19 v1] Inpatient Visit	32228	62	Discharged/transferred to an inpatient rehabilitation facility including distinct parts units of a hospital	UB04 Pt dis status	Visit	UB04 Pt dis status
4	[OHDSI Covid19 v1] Inpatient Visit	32227	61	Discharged/transferred within this institution to a hospital-based Medicare approved swing bed	UB04 Pt dis status	Visit	UB04 Pt dis status
4	[OHDSI Covid19 v1] Inpatient Visit	32224	43	Discharged/transferred to a federal hospital	UB04 Pt dis status	Visit	UB04 Pt dis status
4	[OHDSI Covid19 v1] Inpatient Visit	32214	5	Discharged/transferred to another type of institution for inpatient care (designated cancer center or childrens hospital)	UB04 Pt dis status	Visit	UB04 Pt dis status
4	[OHDSI Covid19 v1] Inpatient Visit	32211	2	Discharged/transferred to other short term general hospital for inpatient care.	UB04 Pt dis status	Visit	UB04 Pt dis status
4	[OHDSI Covid19 v1] Inpatient Visit	32243	89	Discharged/transferred to a hospital-based Medicare approved swing bed with a planned acute care hospital inpatient readmission	UB04 Pt dis status	Visit	UB04 Pt dis status
4	[OHDSI Covid19 v1] Inpatient Visit	32245	91	Discharged/transferred to a Medicare certified long term care hospital (LTCH) with a planned acute care hospital inpatient readmission	UB04 Pt dis status	Visit	UB04 Pt dis status
4	[OHDSI Covid19 v1] Inpatient Visit	32247	93	Discharged/transferred to a psychiatric hospital/distinct part unit of a hospital with a planned acute care hospital inpatient readmission	UB04 Pt dis status	Visit	UB04 Pt dis status
4	[OHDSI Covid19 v1] Inpatient Visit	32239	85	Discharged/transferred to a designated cancer center or children?s hospital with a planned acute care hospital inpatient readmission	UB04 Pt dis status	Visit	UB04 Pt dis status
4	[OHDSI Covid19 v1] Inpatient Visit	32595	10	Neonate discharged to another hospital for neonatal aftercare	UB04 Pt dis status	Visit	UB04 Pt dis status
4	[OHDSI Covid19 v1] Inpatient Visit	32236	82	Discharged/transferred to a short term general hospital for inpatient care with a planned acute care hospital inpatient readmission	UB04 Pt dis status	Visit	UB04 Pt dis status
4	[OHDSI Covid19 v1] Inpatient Visit	32304	115	Hospital Inpatient (Including Medicare Part A)@Late Charges Only	Visit	Visit	UB04 Typ bill
4	[OHDSI Covid19 v1] Inpatient Visit	32250	11	Hospital Inpatient (Including Medicare Part A)	Visit	Visit	UB04 Typ bill
4	[OHDSI Covid19 v1] Inpatient Visit	32251	12	Hospital Inpatient (Medicare Part B only)	Visit	Visit	UB04 Typ bill
4	[OHDSI Covid19 v1] Inpatient Visit	32254	18	Hospital-Swing Beds	Visit	Visit	UB04 Typ bill
4	[OHDSI Covid19 v1] Inpatient Visit	32299	110	Hospital Inpatient (Including Medicare Part A)@Non-Payment/Zero	Visit	Visit	UB04 Typ bill
4	[OHDSI Covid19 v1] Inpatient Visit	32300	111	Hospital Inpatient (Including Medicare Part A)@Admit through Discharge Claim	Visit	Visit	UB04 Typ bill
4	[OHDSI Covid19 v1] Inpatient Visit	32301	112	Hospital Inpatient (Including Medicare Part A)@Interim-first claim	Visit	Visit	UB04 Typ bill
4	[OHDSI Covid19 v1] Inpatient Visit	32302	113	Hospital Inpatient (Including Medicare Part A)@Interim-Cont claim (b)	Visit	Visit	UB04 Typ bill
4	[OHDSI Covid19 v1] Inpatient Visit	32303	114	Hospital Inpatient (Including Medicare Part A)@Interim-last claim (b)	Visit	Visit	UB04 Typ bill
4	[OHDSI Covid19 v1] Inpatient Visit	32305	117	Hospital Inpatient (Including Medicare Part A)@Replacement of Prior Claim	Visit	Visit	UB04 Typ bill
4	[OHDSI Covid19 v1] Inpatient Visit	32306	118	Hospital Inpatient (Including Medicare Part A)@Void/ Cancel of Prior claim (a)	Visit	Visit	UB04 Typ bill
4	[OHDSI Covid19 v1] Inpatient Visit	32307	011G	Hospital Inpatient (Including Medicare Part A)@CWF Initiated Adjustment Claim	Visit	Visit	UB04 Typ bill
4	[OHDSI Covid19 v1] Inpatient Visit	32308	011I	Hospital Inpatient (Including Medicare Part A)@Intermediary Adjustment Claim (Other than QIO or Provider)	Visit	Visit	UB04 Typ bill
4	[OHDSI Covid19 v1] Inpatient Visit	32309	011X	Hospital Inpatient (Including Medicare Part A)@Void/Cance a Prior Abreviated Encounter Submission	Visit	Visit	UB04 Typ bill
4	[OHDSI Covid19 v1] Inpatient Visit	32310	011Y	Hospital Inpatient (Including Medicare Part A)@Replacement of Prior Abbreviated Encounter Submission	Visit	Visit	UB04 Typ bill
4	[OHDSI Covid19 v1] Inpatient Visit	32311	120	Hospital Inpatient (Medicare Part B only)@Non-Payment/Zero	Visit	Visit	UB04 Typ bill
4	[OHDSI Covid19 v1] Inpatient Visit	32312	121	Hospital Inpatient (Medicare Part B only)@Admit through Discharge Claim	Visit	Visit	UB04 Typ bill
4	[OHDSI Covid19 v1] Inpatient Visit	32313	122	Hospital Inpatient (Medicare Part B only)@Interim-first claim	Visit	Visit	UB04 Typ bill
4	[OHDSI Covid19 v1] Inpatient Visit	32314	123	Hospital Inpatient (Medicare Part B only)@Interim-Cont claim (b)	Visit	Visit	UB04 Typ bill
4	[OHDSI Covid19 v1] Inpatient Visit	32315	124	Hospital Inpatient (Medicare Part B only)@Interim-last claim (b)	Visit	Visit	UB04 Typ bill
4	[OHDSI Covid19 v1] Inpatient Visit	32316	127	Hospital Inpatient (Medicare Part B only)@Replacement of Prior Claim	Visit	Visit	UB04 Typ bill
4	[OHDSI Covid19 v1] Inpatient Visit	32317	012I	Hospital Inpatient (Medicare Part B only)@Intermediary Adjustment Claim (Other than QIO or Provider)	Visit	Visit	UB04 Typ bill
4	[OHDSI Covid19 v1] Inpatient Visit	32344	181	Hospital-Swing Beds@Admit through Discharge Claim	Visit	Visit	UB04 Typ bill
4	[OHDSI Covid19 v1] Inpatient Visit	32345	182	Hospital-Swing Beds@Interim-first claim	Visit	Visit	UB04 Typ bill
4	[OHDSI Covid19 v1] Inpatient Visit	32346	183	Hospital-Swing Beds@Interim-Cont claim (b)	Visit	Visit	UB04 Typ bill
4	[OHDSI Covid19 v1] Inpatient Visit	32347	184	Hospital-Swing Beds@Interim-last claim (b)	Visit	Visit	UB04 Typ bill
4	[OHDSI Covid19 v1] Inpatient Visit	32348	187	Hospital-Swing Beds@Replacement of Prior Claim	Visit	Visit	UB04 Typ bill
4	[OHDSI Covid19 v1] Inpatient Visit	9201	IP	Inpatient Visit	Visit	Visit	Visit
4	[OHDSI Covid19 v1] Inpatient Visit	262	ERIP	Emergency Room and Inpatient Visit	Visit	Visit	Visit
4	[OHDSI Covid19 v1] Inpatient Visit	32037	OMOP4822460	Intensive Care	Visit	Visit	Visit
4	[OHDSI Covid19 v1] Inpatient Visit	0	85	Nursery			JNJ_CERNER_CRSTNG
4	[OHDSI Covid19 v1] Inpatient Visit	0	Hospitalist	Hospitalist			JNJ_CERNER_PROV_SPEC
4	[OHDSI Covid19 v1] Inpatient Visit	0	65	DISCHARGED/TRANSFERRED TO A PSYCHATRIC HOSPITAL OR DIST PT			JNJ_OPTUM_DPOS
4	[OHDSI Covid19 v1] Inpatient Visit	0	9	ADMITTED AS INPATIENT TO THIS HOSPITAL			JNJ_OPTUM_DPOS
4	[OHDSI Covid19 v1] Inpatient Visit	0	2	DISCHG/TRANSFERRED TO A SHORT-TERM GENERAL HOSPITAL FOR INPATIENT CARE			JNJ_OPTUM_DPOS
4	[OHDSI Covid19 v1] Inpatient Visit	0	Other Non-Acute Hospital	Other Non-Acute Hospital			JNJ_OPTUM_EHR_SPCLTY
4	[OHDSI Covid19 v1] Inpatient Visit	0	Psychiatric Hospital	Psychiatric Hospital			JNJ_OPTUM_EHR_SPCLTY
4	[OHDSI Covid19 v1] Inpatient Visit	0	General Acute Care Hospital	General Acute Care Hospital			JNJ_OPTUM_EHR_SPCLTY
4	[OHDSI Covid19 v1] Inpatient Visit	0	Hospital Medicine	Hospital Medicine			JNJ_OPTUM_EHR_SPCLTY
4	[OHDSI Covid19 v1] Inpatient Visit	0	Long term acute care	Long term acute care			JNJ_OPTUM_EHR_VISIT
4	[OHDSI Covid19 v1] Inpatient Visit	0	Inpatient	Inpatient			JNJ_OPTUM_EHR_VISIT
4	[OHDSI Covid19 v1] Inpatient Visit	0	Skilled nursing facility inpatient	Skilled nursing facility inpatient			JNJ_OPTUM_EHR_VISIT
4	[OHDSI Covid19 v1] Inpatient Visit	0	Inpatient psych	Inpatient psych			JNJ_OPTUM_EHR_VISIT
4	[OHDSI Covid19 v1] Inpatient Visit	0	Inpatient rehab	Inpatient rehab			JNJ_OPTUM_EHR_VISIT
4	[OHDSI Covid19 v1] Inpatient Visit	0	9	PEDIATRIC HOSPITAL			JNJ_OPTUM_P_SPCLTY
4	[OHDSI Covid19 v1] Inpatient Visit	0	5	"HOSPITAL OUTPATIENT (LAB, XRAY)"			JNJ_OPTUM_P_SPCLTY
4	[OHDSI Covid19 v1] Inpatient Visit	0	4	HOSPITAL NON-PAR OUT OF AREA HOSPITAL			JNJ_OPTUM_P_SPCLTY
4	[OHDSI Covid19 v1] Inpatient Visit	0	3	HOSPITAL NON-PAR IN AREA HOSPITAL			JNJ_OPTUM_P_SPCLTY
4	[OHDSI Covid19 v1] Inpatient Visit	0	1264	GENERAL HOSPITAL			JNJ_OPTUM_P_SPCLTY
4	[OHDSI Covid19 v1] Inpatient Visit	0	1111	GENERAL HOSPITAL			JNJ_OPTUM_P_SPCLTY
4	[OHDSI Covid19 v1] Inpatient Visit	0	1033	GENERAL HOSPITAL			JNJ_OPTUM_P_SPCLTY
4	[OHDSI Covid19 v1] Inpatient Visit	0	1032	GENERAL HOSPITAL			JNJ_OPTUM_P_SPCLTY
4	[OHDSI Covid19 v1] Inpatient Visit	0	1	GENERAL HOSPITAL			JNJ_OPTUM_P_SPCLTY
4	[OHDSI Covid19 v1] Inpatient Visit	0	2	COSMOS HOSPITAL (DO NOT USE)			JNJ_OPTUM_P_SPCLTY
4	[OHDSI Covid19 v1] Inpatient Visit	0	8	CHRISTIAN SCIENCE HOSPITAL			JNJ_OPTUM_P_SPCLTY
4	[OHDSI Covid19 v1] Inpatient Visit	0	1599	PEDIATRIC HOSPITAL			JNJ_OPTUM_P_SPCLTY
4	[OHDSI Covid19 v1] Inpatient Visit	0	1099	OTHER HOSPITAL			JNJ_OPTUM_P_SPCLTY
4	[OHDSI Covid19 v1] Inpatient Visit	0	1225	PSYCHIATRIC HOSPITAL			JNJ_OPTUM_P_SPCLTY
4	[OHDSI Covid19 v1] Inpatient Visit	0	1037	PSYCHIATRIC HOSPITAL			JNJ_OPTUM_P_SPCLTY
4	[OHDSI Covid19 v1] Inpatient Visit	0	1036	PSYCHIATRIC HOSPITAL			JNJ_OPTUM_P_SPCLTY
4	[OHDSI Covid19 v1] Inpatient Visit	0	10	PSYCHIATRIC HOSPITAL			JNJ_OPTUM_P_SPCLTY
4	[OHDSI Covid19 v1] Inpatient Visit	0	1600	PHYSICAL REHABILITATION HOSPITAL			JNJ_OPTUM_P_SPCLTY
4	[OHDSI Covid19 v1] Inpatient Visit	0	6	OSTEOPATHIC HOSPITAL			JNJ_OPTUM_P_SPCLTY
4	[OHDSI Covid19 v1] Inpatient Visit	0	3946	MILITARY HOSPITAL			JNJ_OPTUM_P_SPCLTY
4	[OHDSI Covid19 v1] Inpatient Visit	0	1598	MILITARY HOSPITAL			JNJ_OPTUM_P_SPCLTY
4	[OHDSI Covid19 v1] Inpatient Visit	0	11	SPECIALTY HOSPITAL			JNJ_OPTUM_P_SPCLTY
4	[OHDSI Covid19 v1] Inpatient Visit	0	7	RECIPROCITY HOSPITAL			JNJ_OPTUM_P_SPCLTY
4	[OHDSI Covid19 v1] Inpatient Visit	0	2888	PSYCHIATRIC HOSPITAL			JNJ_OPTUM_P_SPCLTY
4	[OHDSI Covid19 v1] Inpatient Visit	0	1961	PSYCHIATRIC HOSPITAL			JNJ_OPTUM_P_SPCLTY
4	[OHDSI Covid19 v1] Inpatient Visit	0	4	Transfer from hospital (Different Facility)			JNJ_SEER_ADMSRCE
4	[OHDSI Covid19 v1] Inpatient Visit	0	D	Transfer from hospital inpatient in the same facility resulting in a separate claim to the payer			JNJ_SEER_ADMSRCE
4	[OHDSI Covid19 v1] Inpatient Visit	0	99	Transfer (Hospital ID MDST change)			JNJ_TRU_DPOS
4	[OHDSI Covid19 v1] Inpatient Visit	0	9	Admitted as an inpatient to this hospital			JNJ_TRU_DPOS
4	[OHDSI Covid19 v1] Inpatient Visit	0	93	Transfer to psych unit/hospital w/ plan IP readmit			JNJ_TRU_DPOS
4	[OHDSI Covid19 v1] Inpatient Visit	0	65	Transferred to psychiatric hospital or unit			JNJ_TRU_DPOS
4	[OHDSI Covid19 v1] Inpatient Visit	0	225	Hospital			JNJ_TRU_P_SPCLTY
4	[OHDSI Covid19 v1] Inpatient Visit	0	1	Hospital			JNJ_TRU_P_SPCLTY
5	[COVID19 v1] Fever (38.0∞C or higher) pre-coordinated measurement and conditions	45915669	138215	Hyperpyrexia	Diagnosis	Condition	CIEL
5	[COVID19 v1] Fever (38.0∞C or higher) pre-coordinated measurement and conditions	45936485	127740	Relapsing Fever	Diagnosis	Condition	CIEL
5	[COVID19 v1] Fever (38.0∞C or higher) pre-coordinated measurement and conditions	45933679	1494	Fever lasting more than three weeks	Diagnosis	Condition	CIEL
5	[COVID19 v1] Fever (38.0∞C or higher) pre-coordinated measurement and conditions	45931411	110664	Complex febrile convulsions	Diagnosis	Condition	CIEL
5	[COVID19 v1] Fever (38.0∞C or higher) pre-coordinated measurement and conditions	45948164	121039	Ephemeral Fever	Diagnosis	Condition	CIEL
5	[COVID19 v1] Fever (38.0∞C or higher) pre-coordinated measurement and conditions	45937414	125220	Sweating Fever	Diagnosis	Condition	CIEL
5	[COVID19 v1] Fever (38.0∞C or higher) pre-coordinated measurement and conditions	45946617	140485	Febrile Convulsion	Diagnosis	Condition	CIEL
5	[COVID19 v1] Fever (38.0∞C or higher) pre-coordinated measurement and conditions	45948660	140237	Fever with Chills	Diagnosis	Condition	CIEL
5	[COVID19 v1] Fever (38.0∞C or higher) pre-coordinated measurement and conditions	45941626	871	CHILLS	Finding	Condition	CIEL
5	[COVID19 v1] Fever (38.0∞C or higher) pre-coordinated measurement and conditions	45954893	127990	PUO (pyrexia of unknown origin)	Diagnosis	Condition	CIEL
5	[COVID19 v1] Fever (38.0∞C or higher) pre-coordinated measurement and conditions	45936804	128392	Prolonged Fever	Diagnosis	Condition	CIEL
5	[COVID19 v1] Fever (38.0∞C or higher) pre-coordinated measurement and conditions	45921991	158818	simple febrile seizure	Diagnosis	Condition	CIEL
5	[COVID19 v1] Fever (38.0∞C or higher) pre-coordinated measurement and conditions	45912131	901	PYREXIA OF UNKNOWN ORIGIN	Diagnosis	Condition	CIEL
5	[COVID19 v1] Fever (38.0∞C or higher) pre-coordinated measurement and conditions	45914530	127719	Remittent Fever	Diagnosis	Condition	CIEL
5	[COVID19 v1] Fever (38.0∞C or higher) pre-coordinated measurement and conditions	45949795	162260	Fever lasting more than two weeks	Finding	Condition	CIEL
5	[COVID19 v1] Fever (38.0∞C or higher) pre-coordinated measurement and conditions	45921908	160911	Fever lasting more than one week	Finding	Condition	CIEL
5	[COVID19 v1] Fever (38.0∞C or higher) pre-coordinated measurement and conditions	45946421	140238	Fever	Diagnosis	Condition	CIEL
5	[COVID19 v1] Fever (38.0∞C or higher) pre-coordinated measurement and conditions	45919561	162707	Sudden-onset of fever	Symptom/Finding	Condition	CIEL
5	[COVID19 v1] Fever (38.0∞C or higher) pre-coordinated measurement and conditions	45537741	A68.9	Relapsing fever, unspecified	ICD10 code	Condition	ICD10
5	[COVID19 v1] Fever (38.0∞C or higher) pre-coordinated measurement and conditions	45606819	R56.0	Febrile convulsions	ICD10 code	Condition	ICD10
5	[COVID19 v1] Fever (38.0∞C or higher) pre-coordinated measurement and conditions	45548834	O86.4	Pyrexia of unknown origin following delivery	ICD10 code	Condition	ICD10
5	[COVID19 v1] Fever (38.0∞C or higher) pre-coordinated measurement and conditions	45548973	R50.8	Other specified fever	ICD10 code	Condition	ICD10
5	[COVID19 v1] Fever (38.0∞C or higher) pre-coordinated measurement and conditions	45556915	A68	Relapsing fevers	ICD10 Hierarchy	Condition	ICD10
5	[COVID19 v1] Fever (38.0∞C or higher) pre-coordinated measurement and conditions	45568138	R50	Fever of other and unknown origin	ICD10 Hierarchy	Condition	ICD10
5	[COVID19 v1] Fever (38.0∞C or higher) pre-coordinated measurement and conditions	45582716	R50.9	Fever, unspecified	ICD10 code	Condition	ICD10
5	[COVID19 v1] Fever (38.0∞C or higher) pre-coordinated measurement and conditions	35211386	R50.8	Other specified fever	4-char nonbill code	Condition	ICD10CM
5	[COVID19 v1] Fever (38.0∞C or higher) pre-coordinated measurement and conditions	35211387	R50.9	Fever, unspecified	4-char billing code	Condition	ICD10CM
5	[COVID19 v1] Fever (38.0∞C or higher) pre-coordinated measurement and conditions	1572258	R56.0	Febrile convulsions	4-char nonbill code	Condition	ICD10CM
5	[COVID19 v1] Fever (38.0∞C or higher) pre-coordinated measurement and conditions	1567325	A68	Relapsing fevers	3-char nonbill code	Condition	ICD10CM
5	[COVID19 v1] Fever (38.0∞C or higher) pre-coordinated measurement and conditions	1572254	R50	Fever of other and unknown origin	3-char nonbill code	Condition	ICD10CM
5	[COVID19 v1] Fever (38.0∞C or higher) pre-coordinated measurement and conditions	45577799	R56.00	Simple febrile convulsions	5-char billing code	Condition	ICD10CM
5	[COVID19 v1] Fever (38.0∞C or higher) pre-coordinated measurement and conditions	35205632	A68.9	Relapsing fever, unspecified	4-char billing code	Condition	ICD10CM
5	[COVID19 v1] Fever (38.0∞C or higher) pre-coordinated measurement and conditions	45606818	R50.81	Fever presenting with conditions classified elsewhere	5-char billing code	Condition	ICD10CM
5	[COVID19 v1] Fever (38.0∞C or higher) pre-coordinated measurement and conditions	45568142	R56.01	Complex febrile convulsions	5-char billing code	Condition	ICD10CM
5	[COVID19 v1] Fever (38.0∞C or higher) pre-coordinated measurement and conditions	44837424	780.61	Fever presenting with conditions classified elsewhere	5-dig billing code	Condition	ICD9CM
5	[COVID19 v1] Fever (38.0∞C or higher) pre-coordinated measurement and conditions	44820053	780.31	Febrile convulsions (simple), unspecified	5-dig billing code	Condition	ICD9CM
5	[COVID19 v1] Fever (38.0∞C or higher) pre-coordinated measurement and conditions	44822842	87	Relapsing fever	3-dig nonbill code	Condition	ICD9CM
5	[COVID19 v1] Fever (38.0∞C or higher) pre-coordinated measurement and conditions	44824617	780.6	Fever, unspecified	5-dig billing code	Condition	ICD9CM
5	[COVID19 v1] Fever (38.0∞C or higher) pre-coordinated measurement and conditions	44828144	780.32	Complex febrile convulsions	5-dig billing code	Condition	ICD9CM
5	[COVID19 v1] Fever (38.0∞C or higher) pre-coordinated measurement and conditions	44830946	78.2	Sweating fever	4-dig billing code	Condition	ICD9CM
5	[COVID19 v1] Fever (38.0∞C or higher) pre-coordinated measurement and conditions	44835634	87.9	Relapsing fever, unspecified	4-dig billing code	Condition	ICD9CM
5	[COVID19 v1] Fever (38.0∞C or higher) pre-coordinated measurement and conditions	45613258	D012061	Relapsing Fever	Main Heading	Condition	MeSH
5	[COVID19 v1] Fever (38.0∞C or higher) pre-coordinated measurement and conditions	45610564	D005335	Fever of Unknown Origin	Main Heading	Condition	MeSH
5	[COVID19 v1] Fever (38.0∞C or higher) pre-coordinated measurement and conditions	45615376	D003294	Seizures, Febrile	Main Heading	Condition	MeSH
5	[COVID19 v1] Fever (38.0∞C or higher) pre-coordinated measurement and conditions	45532411	7888BR	FEVER	OXMIS	Condition	OXMIS
5	[COVID19 v1] Fever (38.0∞C or higher) pre-coordinated measurement and conditions	45526411	7888BH	HYPERPYREXIA	OXMIS	Condition	OXMIS
5	[COVID19 v1] Fever (38.0∞C or higher) pre-coordinated measurement and conditions	45526839	136 FW	SWEATING FEVER	OXMIS	Condition	OXMIS
5	[COVID19 v1] Fever (38.0∞C or higher) pre-coordinated measurement and conditions	45528371	7888B	PYREXIA	OXMIS	Condition	OXMIS
5	[COVID19 v1] Fever (38.0∞C or higher) pre-coordinated measurement and conditions	45529305	7833G	FEVER WITH COUGH	OXMIS	Condition	OXMIS
5	[COVID19 v1] Fever (38.0∞C or higher) pre-coordinated measurement and conditions	45529326	7888BL	FEBRILE	OXMIS	Condition	OXMIS
5	[COVID19 v1] Fever (38.0∞C or higher) pre-coordinated measurement and conditions	45529757	889	FEVER RELAPSING	OXMIS	Condition	OXMIS
5	[COVID19 v1] Fever (38.0∞C or higher) pre-coordinated measurement and conditions	45530293	7802PC	PYREXIAL CONVULSION	OXMIS	Condition	OXMIS
5	[COVID19 v1] Fever (38.0∞C or higher) pre-coordinated measurement and conditions	45532349	7802A	FEBRILE CONVULSION	OXMIS	Condition	OXMIS
5	[COVID19 v1] Fever (38.0∞C or higher) pre-coordinated measurement and conditions	45531287	7802F	CONVULSION FEBRILE	OXMIS	Condition	OXMIS
5	[COVID19 v1] Fever (38.0∞C or higher) pre-coordinated measurement and conditions	45532350	7802FE	SEIZURE FEBRILE	OXMIS	Condition	OXMIS
5	[COVID19 v1] Fever (38.0∞C or higher) pre-coordinated measurement and conditions	45532410	7888	PYREXIA UNKNOWN ORIGIN	OXMIS	Condition	OXMIS
5	[COVID19 v1] Fever (38.0∞C or higher) pre-coordinated measurement and conditions	45495130	2E42.00	O/E - fever - gradual rise	Read	Condition	Read
5	[COVID19 v1] Fever (38.0∞C or higher) pre-coordinated measurement and conditions	45507203	R006.00	[D]Pyrexia of unknown origin	Read	Condition	Read
5	[COVID19 v1] Fever (38.0∞C or higher) pre-coordinated measurement and conditions	45511753	2EZ..00	O/E - fever NOS	Read	Condition	Read
5	[COVID19 v1] Fever (38.0∞C or higher) pre-coordinated measurement and conditions	45513038	A782.00	Sweating fever	Read	Condition	Read
5	[COVID19 v1] Fever (38.0∞C or higher) pre-coordinated measurement and conditions	45515146	2E48.00	O/E - fever - fast fall-crisis	Read	Condition	Read
5	[COVID19 v1] Fever (38.0∞C or higher) pre-coordinated measurement and conditions	45518472	2E47.00	O/E - fever - irregular	Read	Condition	Read
5	[COVID19 v1] Fever (38.0∞C or higher) pre-coordinated measurement and conditions	45520583	R003000	[D]Convulsions, febrile	Read	Condition	Read
5	[COVID19 v1] Fever (38.0∞C or higher) pre-coordinated measurement and conditions	45522986	A87z.00	Relapsing fever NOS	Read	Condition	Read
5	[COVID19 v1] Fever (38.0∞C or higher) pre-coordinated measurement and conditions	45443857	R006000	[D]Chills with fever	Read	Condition	Read
5	[COVID19 v1] Fever (38.0∞C or higher) pre-coordinated measurement and conditions	45440572	R006100	[D]Hyperpyrexia NOS	Read	Condition	Read
5	[COVID19 v1] Fever (38.0∞C or higher) pre-coordinated measurement and conditions	45438453	2E45.00	O/E - fever - intermittent	Read	Condition	Read
5	[COVID19 v1] Fever (38.0∞C or higher) pre-coordinated measurement and conditions	45438452	2E43.00	O/E - fever - continuous	Read	Condition	Read
5	[COVID19 v1] Fever (38.0∞C or higher) pre-coordinated measurement and conditions	45438451	2E35.00	O/E - hyperpyrexia-> 40.5 oCEL	Read	Condition	Read
5	[COVID19 v1] Fever (38.0∞C or higher) pre-coordinated measurement and conditions	45438409	2827	O/E - febrile convulsion	Read	Condition	Read
5	[COVID19 v1] Fever (38.0∞C or higher) pre-coordinated measurement and conditions	45433952	R006.11	[D]Fever of unknown origin	Read	Condition	Read
5	[COVID19 v1] Fever (38.0∞C or higher) pre-coordinated measurement and conditions	45448203	171F.00	Cough with fever	Read	Condition	Read
5	[COVID19 v1] Fever (38.0∞C or higher) pre-coordinated measurement and conditions	45425065	1B6B.00	Febrile convulsion	Read	Condition	Read
5	[COVID19 v1] Fever (38.0∞C or higher) pre-coordinated measurement and conditions	45450539	R003011	[D]Pyrexial convulsion	Read	Condition	Read
5	[COVID19 v1] Fever (38.0∞C or higher) pre-coordinated measurement and conditions	45451705	2E49.00	O/E - fever-gradual fall-lysis	Read	Condition	Read
5	[COVID19 v1] Fever (38.0∞C or higher) pre-coordinated measurement and conditions	45452977	Ayu5400	[X]Relapsing fever, unspecified	Read	Condition	Read
5	[COVID19 v1] Fever (38.0∞C or higher) pre-coordinated measurement and conditions	45453868	R006z00	[D]Pyrexia of unknown origin NOS	Read	Condition	Read
5	[COVID19 v1] Fever (38.0∞C or higher) pre-coordinated measurement and conditions	45457248	R006200	[D]Fever NOS	Read	Condition	Read
5	[COVID19 v1] Fever (38.0∞C or higher) pre-coordinated measurement and conditions	45458252	1653	Fever with sweating	Read	Condition	Read
5	[COVID19 v1] Fever (38.0∞C or higher) pre-coordinated measurement and conditions	45458379	2E13.11	O/E - pyrexia - ? cause	Read	Condition	Read
5	[COVID19 v1] Fever (38.0∞C or higher) pre-coordinated measurement and conditions	45458382	2E41.00	O/E - fever - acute rise	Read	Condition	Read
5	[COVID19 v1] Fever (38.0∞C or higher) pre-coordinated measurement and conditions	45461793	2E...11	O/E - fever	Read	Condition	Read
5	[COVID19 v1] Fever (38.0∞C or higher) pre-coordinated measurement and conditions	45468635	2E44.00	O/E - fever - remittent	Read	Condition	Read
5	[COVID19 v1] Fever (38.0∞C or higher) pre-coordinated measurement and conditions	45469874	A782.11	Miliary fever	Read	Condition	Read
5	[COVID19 v1] Fever (38.0∞C or higher) pre-coordinated measurement and conditions	45475251	2E13.00	O/E -pyrexia of unknown origin	Read	Condition	Read
5	[COVID19 v1] Fever (38.0∞C or higher) pre-coordinated measurement and conditions	45489782	A87..00	Relapsing fever	Read	Condition	Read
5	[COVID19 v1] Fever (38.0∞C or higher) pre-coordinated measurement and conditions	45490674	R006y00	[D]Other specified fever	Read	Condition	Read
5	[COVID19 v1] Fever (38.0∞C or higher) pre-coordinated measurement and conditions	40545763	366956000	Cough with fever	Clinical Finding	Condition	SNOMED
5	[COVID19 v1] Fever (38.0∞C or higher) pre-coordinated measurement and conditions	136030	186694006	Sweating fever	Clinical Finding	Condition	SNOMED
5	[COVID19 v1] Fever (38.0∞C or higher) pre-coordinated measurement and conditions	374168	433083002	Complex febrile seizure	Clinical Finding	Condition	SNOMED
5	[COVID19 v1] Fever (38.0∞C or higher) pre-coordinated measurement and conditions	377101	432354000	Simple febrile seizure	Clinical Finding	Condition	SNOMED
5	[COVID19 v1] Fever (38.0∞C or higher) pre-coordinated measurement and conditions	437663	386661006	Fever	Clinical Finding	Condition	SNOMED
5	[COVID19 v1] Fever (38.0∞C or higher) pre-coordinated measurement and conditions	440637	420079008	Relapsing fever	Clinical Finding	Condition	SNOMED
5	[COVID19 v1] Fever (38.0∞C or higher) pre-coordinated measurement and conditions	444413	41497008	Febrile convulsion	Clinical Finding	Condition	SNOMED
5	[COVID19 v1] Fever (38.0∞C or higher) pre-coordinated measurement and conditions	762914	433681000124102	Complex febrile seizure, non-refractory	Clinical Finding	Condition	SNOMED
5	[COVID19 v1] Fever (38.0∞C or higher) pre-coordinated measurement and conditions	762947	434091000124106	Simple febrile seizure, refractory	Clinical Finding	Condition	SNOMED
5	[COVID19 v1] Fever (38.0∞C or higher) pre-coordinated measurement and conditions	762948	434101000124100	Simple febrile seizure, non-refractory	Clinical Finding	Condition	SNOMED
5	[COVID19 v1] Fever (38.0∞C or higher) pre-coordinated measurement and conditions	765872	433671000124100	Complex febrile seizure, refractory	Clinical Finding	Condition	SNOMED
5	[COVID19 v1] Fever (38.0∞C or higher) pre-coordinated measurement and conditions	4008094	111950007	Factitious fever	Clinical Finding	Condition	SNOMED
5	[COVID19 v1] Fever (38.0∞C or higher) pre-coordinated measurement and conditions	4009878	102496004	Spiking fever	Clinical Finding	Condition	SNOMED
5	[COVID19 v1] Fever (38.0∞C or higher) pre-coordinated measurement and conditions	4038771	163595003	O/E - febrile convulsion	Clinical Finding	Condition	SNOMED
5	[COVID19 v1] Fever (38.0∞C or higher) pre-coordinated measurement and conditions	4039796	164304001	O/E - hyperpyrexia - greater than 40.5 degrees Celsius	Clinical Finding	Condition	SNOMED
5	[COVID19 v1] Fever (38.0∞C or higher) pre-coordinated measurement and conditions	4039798	164308003	O/E - fever - gradual rise	Clinical Finding	Condition	SNOMED
5	[COVID19 v1] Fever (38.0∞C or higher) pre-coordinated measurement and conditions	4039799	164312009	O/E - fever - intermittent	Clinical Finding	Condition	SNOMED
5	[COVID19 v1] Fever (38.0∞C or higher) pre-coordinated measurement and conditions	4039800	164318008	O/E - fever NOS	Clinical Finding	Condition	SNOMED
5	[COVID19 v1] Fever (38.0∞C or higher) pre-coordinated measurement and conditions	4039979	164288004	O/E - pyrexia of unknown origin	Clinical Finding	Condition	SNOMED
5	[COVID19 v1] Fever (38.0∞C or higher) pre-coordinated measurement and conditions	4040107	164307008	O/E - fever - acute rise	Clinical Finding	Condition	SNOMED
5	[COVID19 v1] Fever (38.0∞C or higher) pre-coordinated measurement and conditions	4040110	164315006	O/E - fever - fast fall-crisis	Clinical Finding	Condition	SNOMED
5	[COVID19 v1] Fever (38.0∞C or higher) pre-coordinated measurement and conditions	4040270	164309006	O/E - fever - continuous	Clinical Finding	Condition	SNOMED
5	[COVID19 v1] Fever (38.0∞C or higher) pre-coordinated measurement and conditions	4040272	164314005	O/E - fever - irregular	Clinical Finding	Condition	SNOMED
5	[COVID19 v1] Fever (38.0∞C or higher) pre-coordinated measurement and conditions	4040273	164316007	O/E - fever-gradual fall-lysis	Clinical Finding	Condition	SNOMED
5	[COVID19 v1] Fever (38.0∞C or higher) pre-coordinated measurement and conditions	4040479	164311002	O/E - fever - remittent	Clinical Finding	Condition	SNOMED
5	[COVID19 v1] Fever (38.0∞C or higher) pre-coordinated measurement and conditions	4047902	230432008	Familial febrile convulsions	Clinical Finding	Condition	SNOMED
5	[COVID19 v1] Fever (38.0∞C or higher) pre-coordinated measurement and conditions	4048098	135883003	Cough with fever	Clinical Finding	Condition	SNOMED
5	[COVID19 v1] Fever (38.0∞C or higher) pre-coordinated measurement and conditions	4086663	248433000	Plateau phase of fever	Clinical Finding	Condition	SNOMED
5	[COVID19 v1] Fever (38.0∞C or higher) pre-coordinated measurement and conditions	4086664	248434006	Falling phase of fever	Clinical Finding	Condition	SNOMED
5	[COVID19 v1] Fever (38.0∞C or higher) pre-coordinated measurement and conditions	4086665	248444008	Biphasic fever	Clinical Finding	Condition	SNOMED
5	[COVID19 v1] Fever (38.0∞C or higher) pre-coordinated measurement and conditions	4086666	248445009	Fever, diurnal variation	Clinical Finding	Condition	SNOMED
5	[COVID19 v1] Fever (38.0∞C or higher) pre-coordinated measurement and conditions	4086667	248449003	Central fever	Clinical Finding	Condition	SNOMED
5	[COVID19 v1] Fever (38.0∞C or higher) pre-coordinated measurement and conditions	4087016	248435007	Prolonged fever	Clinical Finding	Condition	SNOMED
5	[COVID19 v1] Fever (38.0∞C or higher) pre-coordinated measurement and conditions	4087747	186822003	Relapsing fever NOS	Clinical Finding	Condition	SNOMED
5	[COVID19 v1] Fever (38.0∞C or higher) pre-coordinated measurement and conditions	4093995	248432005	Rising phase of fever	Clinical Finding	Condition	SNOMED
5	[COVID19 v1] Fever (38.0∞C or higher) pre-coordinated measurement and conditions	4093996	248436008	Slightly remittent fever	Clinical Finding	Condition	SNOMED
5	[COVID19 v1] Fever (38.0∞C or higher) pre-coordinated measurement and conditions	4093999	248443002	Intermittent hepatic fever	Clinical Finding	Condition	SNOMED
5	[COVID19 v1] Fever (38.0∞C or higher) pre-coordinated measurement and conditions	4094001	248447001	Fever defervescence	Clinical Finding	Condition	SNOMED
5	[COVID19 v1] Fever (38.0∞C or higher) pre-coordinated measurement and conditions	4127282	304213008	Low grade pyrexia	Clinical Finding	Condition	SNOMED
5	[COVID19 v1] Fever (38.0∞C or higher) pre-coordinated measurement and conditions	4141062	426000000	Fever greater than 100.4 Fahrenheit	Clinical Finding	Condition	SNOMED
5	[COVID19 v1] Fever (38.0∞C or higher) pre-coordinated measurement and conditions	4143868	307200007	Recurrent febrile convulsion	Clinical Finding	Condition	SNOMED
5	[COVID19 v1] Fever (38.0∞C or higher) pre-coordinated measurement and conditions	4152339	271754008	Rapid fall of fever	Clinical Finding	Condition	SNOMED
5	[COVID19 v1] Fever (38.0∞C or higher) pre-coordinated measurement and conditions	4152340	271755009	Gradual fall of fever	Clinical Finding	Condition	SNOMED
5	[COVID19 v1] Fever (38.0∞C or higher) pre-coordinated measurement and conditions	4152360	271897009	O/E - fever	Clinical Finding	Condition	SNOMED
5	[COVID19 v1] Fever (38.0∞C or higher) pre-coordinated measurement and conditions	4154923	271749004	Acute rise of fever	Clinical Finding	Condition	SNOMED
5	[COVID19 v1] Fever (38.0∞C or higher) pre-coordinated measurement and conditions	4158329	271750004	Gradual rise of fever	Clinical Finding	Condition	SNOMED
5	[COVID19 v1] Fever (38.0∞C or higher) pre-coordinated measurement and conditions	4158330	271751000	Continuous fever	Clinical Finding	Condition	SNOMED
5	[COVID19 v1] Fever (38.0∞C or higher) pre-coordinated measurement and conditions	4158331	271752007	Staircase fever	Clinical Finding	Condition	SNOMED
5	[COVID19 v1] Fever (38.0∞C or higher) pre-coordinated measurement and conditions	4158332	271753002	Irregular fever	Clinical Finding	Condition	SNOMED
5	[COVID19 v1] Fever (38.0∞C or higher) pre-coordinated measurement and conditions	4164356	274234009	Pyrexia [D]	Clinical Finding	Condition	SNOMED
5	[COVID19 v1] Fever (38.0∞C or higher) pre-coordinated measurement and conditions	4164645	274640006	Fever with chills	Clinical Finding	Condition	SNOMED
5	[COVID19 v1] Fever (38.0∞C or higher) pre-coordinated measurement and conditions	4167239	274235005	Hyperpyrexia [D]	Clinical Finding	Condition	SNOMED
5	[COVID19 v1] Fever (38.0∞C or higher) pre-coordinated measurement and conditions	4170737	42136008	Swinging fever	Clinical Finding	Condition	SNOMED
5	[COVID19 v1] Fever (38.0∞C or higher) pre-coordinated measurement and conditions	4260205	409702008	Hyperpyrexia	Clinical Finding	Condition	SNOMED
5	[COVID19 v1] Fever (38.0∞C or higher) pre-coordinated measurement and conditions	4268842	365977007	Pattern of fever - finding	Clinical Finding	Condition	SNOMED
5	[COVID19 v1] Fever (38.0∞C or higher) pre-coordinated measurement and conditions	4268846	365989009	Phase of fever - finding	Clinical Finding	Condition	SNOMED
5	[COVID19 v1] Fever (38.0∞C or higher) pre-coordinated measurement and conditions	4274502	63993003	Remittent fever	Clinical Finding	Condition	SNOMED
5	[COVID19 v1] Fever (38.0∞C or higher) pre-coordinated measurement and conditions	4299794	77957000	Intermittent fever	Clinical Finding	Condition	SNOMED
5	[COVID19 v1] Fever (38.0∞C or higher) pre-coordinated measurement and conditions	4320537	9619006	Aseptic fever	Clinical Finding	Condition	SNOMED
5	[COVID19 v1] Fever (38.0∞C or higher) pre-coordinated measurement and conditions	4328373	7520000	Pyrexia of unknown origin	Clinical Finding	Condition	SNOMED
5	[COVID19 v1] Fever (38.0∞C or higher) pre-coordinated measurement and conditions	36712667	10151000132103	Viral fever	Clinical Finding	Condition	SNOMED
5	[COVID19 v1] Fever (38.0∞C or higher) pre-coordinated measurement and conditions	36716728	722892007	Fever with infection	Clinical Finding	Condition	SNOMED
5	[COVID19 v1] Fever (38.0∞C or higher) pre-coordinated measurement and conditions	40301692	140804007	O/E - febrile convulsion	Clinical Finding	Condition	SNOMED
5	[COVID19 v1] Fever (38.0∞C or higher) pre-coordinated measurement and conditions	40303317	139109006	Fever with sweating	Clinical Finding	Condition	SNOMED
5	[COVID19 v1] Fever (38.0∞C or higher) pre-coordinated measurement and conditions	40305159	141482009	O/E -pyrexia of unknown origin	Clinical Finding	Condition	SNOMED
5	[COVID19 v1] Fever (38.0∞C or higher) pre-coordinated measurement and conditions	40305176	141498002	O/E - hyperpyrexia	Clinical Finding	Condition	SNOMED
5	[COVID19 v1] Fever (38.0∞C or higher) pre-coordinated measurement and conditions	40305182	141502009	O/E - fever - acute rise	Clinical Finding	Condition	SNOMED
5	[COVID19 v1] Fever (38.0∞C or higher) pre-coordinated measurement and conditions	40305183	141503004	O/E - fever - gradual rise	Clinical Finding	Condition	SNOMED
5	[COVID19 v1] Fever (38.0∞C or higher) pre-coordinated measurement and conditions	40305184	141504005	O/E - fever - continuous	Clinical Finding	Condition	SNOMED
5	[COVID19 v1] Fever (38.0∞C or higher) pre-coordinated measurement and conditions	40305185	141505006	O/E - fever - remittent	Clinical Finding	Condition	SNOMED
5	[COVID19 v1] Fever (38.0∞C or higher) pre-coordinated measurement and conditions	40305186	141506007	O/E - fever - intermittent	Clinical Finding	Condition	SNOMED
5	[COVID19 v1] Fever (38.0∞C or higher) pre-coordinated measurement and conditions	40305188	141508008	O/E - fever - irregular	Clinical Finding	Condition	SNOMED
5	[COVID19 v1] Fever (38.0∞C or higher) pre-coordinated measurement and conditions	40305193	141512002	O/E - fever NOS	Clinical Finding	Condition	SNOMED
5	[COVID19 v1] Fever (38.0∞C or higher) pre-coordinated measurement and conditions	40325083	161853005	Fever with sweating	Clinical Finding	Condition	SNOMED
5	[COVID19 v1] Fever (38.0∞C or higher) pre-coordinated measurement and conditions	40327063	164284002	Fever: [examination of] or [O/E]	Clinical Finding	Condition	SNOMED
5	[COVID19 v1] Fever (38.0∞C or higher) pre-coordinated measurement and conditions	40358205	269033007	Febrile convulsion	Clinical Finding	Condition	SNOMED
5	[COVID19 v1] Fever (38.0∞C or higher) pre-coordinated measurement and conditions	40377132	186820006	Relapsing fever	Clinical Finding	Condition	SNOMED
5	[COVID19 v1] Fever (38.0∞C or higher) pre-coordinated measurement and conditions	40453080	248452006	Hyperthermia - disorder	Clinical Finding	Condition	SNOMED
5	[COVID19 v1] Fever (38.0∞C or higher) pre-coordinated measurement and conditions	40492606	46107006	Relapsing fever	Clinical Finding	Condition	SNOMED
5	[COVID19 v1] Fever (38.0∞C or higher) pre-coordinated measurement and conditions	40518435	323091004	Febrile convulsion	Clinical Finding	Condition	SNOMED
5	[COVID19 v1] Fever (38.0∞C or higher) pre-coordinated measurement and conditions	40546672	367181007	Cough with fever	Clinical Finding	Condition	SNOMED
5	[COVID19 v1] Fever (38.0∞C or higher) pre-coordinated measurement and conditions	40632511	74863000	Hyperpyrexia	Clinical Finding	Condition	SNOMED
5	[COVID19 v1] Fever (38.0∞C or higher) pre-coordinated measurement and conditions	40633723	75125004	Chills and fever	Clinical Finding	Condition	SNOMED
5	[COVID19 v1] Fever (38.0∞C or higher) pre-coordinated measurement and conditions	44798414	441761000000105	[X]Relapsing fever, unspecified	Clinical Finding	Condition	SNOMED
5	[COVID19 v1] Fever (38.0∞C or higher) pre-coordinated measurement and conditions	45767113	704425001	Chronic fever	Clinical Finding	Condition	SNOMED
5	[COVID19 v1] Fever (38.0∞C or higher) pre-coordinated measurement and conditions	45592423	R50.1	Persistent fever	ICD10 code	Observation	ICD10
5	[COVID19 v1] Fever (38.0∞C or higher) pre-coordinated measurement and conditions	45582715	R50.0	Fever with chills	ICD10 code	Observation	ICD10
5	[COVID19 v1] Fever (38.0∞C or higher) pre-coordinated measurement and conditions	44813375	450361000000103	[D]Pyrexia of unknown origin NOS	Context-dependent	Observation	SNOMED
5	[COVID19 v1] Fever (38.0∞C or higher) pre-coordinated measurement and conditions	44812560	396991000000105	[D]Fever NOS	Context-dependent	Observation	SNOMED
5	[COVID19 v1] Fever (38.0∞C or higher) pre-coordinated measurement and conditions	44802671	495741000000101	[D]Persistent fever	Context-dependent	Observation	SNOMED
5	[COVID19 v1] Fever (38.0∞C or higher) pre-coordinated measurement and conditions	44802670	495731000000105	[D]Chills with fever	Context-dependent	Observation	SNOMED
5	[COVID19 v1] Fever (38.0∞C or higher) pre-coordinated measurement and conditions	4049059	206758001	[D]Fever of unknown origin	Context-dependent	Observation	SNOMED
5	[COVID19 v1] Fever (38.0∞C or higher) pre-coordinated measurement and conditions	44802669	495721000000108	[D]Pyrexia of unknown origin	Context-dependent	Observation	SNOMED
5	[COVID19 v1] Fever (38.0∞C or higher) pre-coordinated measurement and conditions	44802420	502191000000107	Hyperpyrexia [D]	Context-dependent	Observation	SNOMED
5	[COVID19 v1] Fever (38.0∞C or higher) pre-coordinated measurement and conditions	44802419	502181000000105	Pyrexia [D]	Context-dependent	Observation	SNOMED
5	[COVID19 v1] Fever (38.0∞C or higher) pre-coordinated measurement and conditions	44800597	465301000000100	[D]Fever NEC	Context-dependent	Observation	SNOMED
5	[COVID19 v1] Fever (38.0∞C or higher) pre-coordinated measurement and conditions	44794158	391061000000106	[D]Hyperpyrexia NOS	Context-dependent	Observation	SNOMED
5	[COVID19 v1] Fever (38.0∞C or higher) pre-coordinated measurement and conditions	44813130	495541000000105	[D]Convulsions, febrile	Context-dependent	Observation	SNOMED
5	[COVID19 v1] Fever (38.0∞C or higher) pre-coordinated measurement and conditions	40318807	158164000	Hyperpyrexia [D]	Context-dependent	Observation	SNOMED
5	[COVID19 v1] Fever (38.0∞C or higher) pre-coordinated measurement and conditions	40318806	158163006	[D]Chills with fever	Context-dependent	Observation	SNOMED
5	[COVID19 v1] Fever (38.0∞C or higher) pre-coordinated measurement and conditions	40318805	158162001	[D]Pyrexia of unknown origin	Context-dependent	Observation	SNOMED
5	[COVID19 v1] Fever (38.0∞C or higher) pre-coordinated measurement and conditions	40318804	158161008	Pyrexia [D]	Context-dependent	Observation	SNOMED
5	[COVID19 v1] Fever (38.0∞C or higher) pre-coordinated measurement and conditions	40318779	158139003	[D]Convulsions, febrile	Context-dependent	Observation	SNOMED
5	[COVID19 v1] Fever (38.0∞C or higher) pre-coordinated measurement and conditions	40305190	141510005	O/E - fever-gradual fall-lysis	Undefined	Observation	SNOMED
5	[COVID19 v1] Fever (38.0∞C or higher) pre-coordinated measurement and conditions	40305189	141509000	O/E - fever - fast fall-crisis	Undefined	Observation	SNOMED
5	[COVID19 v1] Fever (38.0∞C or higher) pre-coordinated measurement and conditions	4162716	373906002	Fever with sweating	Clinical Finding	Observation	SNOMED
5	[COVID19 v1] Fever (38.0∞C or higher) pre-coordinated measurement and conditions	4072368	206760004	[D]Chills with fever	Context-dependent	Observation	SNOMED
5	[COVID19 v1] Fever (38.0∞C or higher) pre-coordinated measurement and conditions	4072362	206733006	[D]Pyrexial convulsion	Context-dependent	Observation	SNOMED
5	[COVID19 v1] Fever (38.0∞C or higher) pre-coordinated measurement and conditions	4071214	206763002	[D]Persistent fever	Context-dependent	Observation	SNOMED
5	[COVID19 v1] Fever (38.0∞C or higher) pre-coordinated measurement and conditions	0	300	Fever			JNJ_CERNER_EVENT_COD
6	[COVID19 V1] Fever (38.0∞C or higher) measurement and observation	45435137	2E21.11	O/E - oral temperature	Read	Condition	Read
6	[COVID19 V1] Fever (38.0∞C or higher) measurement and observation	45461794	2E27.00	O/E - tympanic temperature	Read	Condition	Read
6	[COVID19 V1] Fever (38.0∞C or higher) measurement and observation	45448339	2E21.00	O/E - oral temperature taken	Read	Condition	Read
6	[COVID19 V1] Fever (38.0∞C or higher) measurement and observation	45485244	2E24.00	O/E - rectal temperature	Read	Condition	Read
6	[COVID19 V1] Fever (38.0∞C or higher) measurement and observation	4077057	275874003	O/E - oral temperature	Clinical Finding	Condition	SNOMED
6	[COVID19 V1] Fever (38.0∞C or higher) measurement and observation	40305165	141488008	O/E - rectal temperature	Clinical Finding	Condition	SNOMED
6	[COVID19 V1] Fever (38.0∞C or higher) measurement and observation	40305162	141485006	O/E - oral temperature	Clinical Finding	Condition	SNOMED
6	[COVID19 V1] Fever (38.0∞C or higher) measurement and observation	4146874	268985003	O/E - oral temperature taken	Clinical Finding	Condition	SNOMED
6	[COVID19 V1] Fever (38.0∞C or higher) measurement and observation	40327071	164291004	O/E - oral temperature	Clinical Finding	Condition	SNOMED
6	[COVID19 V1] Fever (38.0∞C or higher) measurement and observation	4151775	315632006	O/E - tympanic temperature	Clinical Finding	Condition	SNOMED
6	[COVID19 V1] Fever (38.0∞C or higher) measurement and observation	40305169	141491008	O/E - tympanic temperature	Clinical Finding	Condition	SNOMED
6	[COVID19 V1] Fever (38.0∞C or higher) measurement and observation	40327077	164297000	O/E - tympanic temperature	Clinical Finding	Condition	SNOMED
6	[COVID19 V1] Fever (38.0∞C or higher) measurement and observation	4039791	164294007	O/E - rectal temperature	Clinical Finding	Condition	SNOMED
6	[COVID19 V1] Fever (38.0∞C or higher) measurement and observation	3020891	8310-5	Body temperature	Clinical Observation	Measurement	LOINC
6	[COVID19 V1] Fever (38.0∞C or higher) measurement and observation	3022060	8332-9	Rectal temperature	Clinical Observation	Measurement	LOINC
6	[COVID19 V1] Fever (38.0∞C or higher) measurement and observation	3025085	8328-7	Axillary temperature	Clinical Observation	Measurement	LOINC
6	[COVID19 V1] Fever (38.0∞C or higher) measurement and observation	3025704	8334-5	Body temperature - Urinary bladder	Clinical Observation	Measurement	LOINC
6	[COVID19 V1] Fever (38.0∞C or higher) measurement and observation	3025926	8329-5	Body temperature - Core	Clinical Observation	Measurement	LOINC
6	[COVID19 V1] Fever (38.0∞C or higher) measurement and observation	3025163	8333-7	Tympanic membrane temperature	Clinical Observation	Measurement	LOINC
6	[COVID19 V1] Fever (38.0∞C or higher) measurement and observation	3004750	8323-8	Body temperature 10 hour	Clinical Observation	Measurement	LOINC
6	[COVID19 V1] Fever (38.0∞C or higher) measurement and observation	3006322	8331-1	Oral temperature	Clinical Observation	Measurement	LOINC
6	[COVID19 V1] Fever (38.0∞C or higher) measurement and observation	3006749	8325-3	Body temperature 24 hour	Clinical Observation	Measurement	LOINC
6	[COVID19 V1] Fever (38.0∞C or higher) measurement and observation	3007846	8324-6	Body temperature 12 hour	Clinical Observation	Measurement	LOINC
6	[COVID19 V1] Fever (38.0∞C or higher) measurement and observation	3008557	8313-9	Body temperature 10 hour maximum	Clinical Observation	Measurement	LOINC
6	[COVID19 V1] Fever (38.0∞C or higher) measurement and observation	3009553	11289-6	Body temperature at First encounter	Clinical Observation	Measurement	LOINC
6	[COVID19 V1] Fever (38.0∞C or higher) measurement and observation	3011783	8311-3	Body temperature 1 hour maximum	Clinical Observation	Measurement	LOINC
6	[COVID19 V1] Fever (38.0∞C or higher) measurement and observation	3015039	8312-1	Body temperature 8 hour maximum	Clinical Observation	Measurement	LOINC
6	[COVID19 V1] Fever (38.0∞C or higher) measurement and observation	3016117	8314-7	Body temperature 12 hour maximum	Clinical Observation	Measurement	LOINC
6	[COVID19 V1] Fever (38.0∞C or higher) measurement and observation	3016715	8315-4	Body temperature 24 hour maximum	Clinical Observation	Measurement	LOINC
6	[COVID19 V1] Fever (38.0∞C or higher) measurement and observation	3017614	8321-2	Body temperature 1 hour	Clinical Observation	Measurement	LOINC
6	[COVID19 V1] Fever (38.0∞C or higher) measurement and observation	3018145	8322-0	Body temperature 8 hour	Clinical Observation	Measurement	LOINC
6	[COVID19 V1] Fever (38.0∞C or higher) measurement and observation	21490588	60836-4	Esophageal temperature	Clinical Observation	Measurement	LOINC
6	[COVID19 V1] Fever (38.0∞C or higher) measurement and observation	21490590	60838-0	Nasopharyngeal temperature	Clinical Observation	Measurement	LOINC
6	[COVID19 V1] Fever (38.0∞C or higher) measurement and observation	21490688	61008-9	Body surface temperature	Clinical Observation	Measurement	LOINC
6	[COVID19 V1] Fever (38.0∞C or higher) measurement and observation	21490870	76278-1	Bladder temperature via Foley	Clinical Observation	Measurement	LOINC
6	[COVID19 V1] Fever (38.0∞C or higher) measurement and observation	21490906	76010-8	Nasal temperature	Clinical Observation	Measurement	LOINC
6	[COVID19 V1] Fever (38.0∞C or higher) measurement and observation	21490907	76011-6	Ear temperature	Clinical Observation	Measurement	LOINC
6	[COVID19 V1] Fever (38.0∞C or higher) measurement and observation	28488	D012881	Skin Temperature	Main Heading	Measurement	MeSH
6	[COVID19 V1] Fever (38.0∞C or higher) measurement and observation	4329518	431807005	Body temperature taken with digital thermometer	Observable Entity	Observation	SNOMED
6	[COVID19 V1] Fever (38.0∞C or higher) measurement and observation	4333349	431598003	Temperature of esophagus	Observable Entity	Observation	SNOMED
6	[COVID19 V1] Fever (38.0∞C or higher) measurement and observation	44782834	698831002	Nasopharyngeal temperature	Observable Entity	Observation	SNOMED
6	[COVID19 V1] Fever (38.0∞C or higher) measurement and observation	44782835	698832009	Bladder temperature	Observable Entity	Observation	SNOMED
6	[COVID19 V1] Fever (38.0∞C or higher) measurement and observation	44809208	852591000000107	Maximum body temperature	Observable Entity	Observation	SNOMED
6	[COVID19 V1] Fever (38.0∞C or higher) measurement and observation	4218834	415945006	Oral temperature	Observable Entity	Observation	SNOMED
6	[COVID19 V1] Fever (38.0∞C or higher) measurement and observation	4188706	415882003	Axillary temperature	Observable Entity	Observation	SNOMED
6	[COVID19 V1] Fever (38.0∞C or higher) measurement and observation	4212763	415922000	Forehead temperature	Observable Entity	Observation	SNOMED
6	[COVID19 V1] Fever (38.0∞C or higher) measurement and observation	4215353	415921007	Forehead skin strip temperature	Observable Entity	Observation	SNOMED
6	[COVID19 V1] Fever (38.0∞C or higher) measurement and observation	4215364	415974002	Tympanic temperature	Observable Entity	Observation	SNOMED
6	[COVID19 V1] Fever (38.0∞C or higher) measurement and observation	4265708	364537001	Temperature of skin	Observable Entity	Observation	SNOMED
6	[COVID19 V1] Fever (38.0∞C or higher) measurement and observation	4143731	307047009	Rectal temperature	Observable Entity	Observation	SNOMED
6	[COVID19 V1] Fever (38.0∞C or higher) measurement and observation	4113386	300076005	Basal body temperature	Observable Entity	Observation	SNOMED
6	[COVID19 V1] Fever (38.0∞C or higher) measurement and observation	40488239	47175009	Skin temperature	Observable Entity	Observation	SNOMED
6	[COVID19 V1] Fever (38.0∞C or higher) measurement and observation	4174894	276885007	Core body temperature	Observable Entity	Observation	SNOMED
6	[COVID19 V1] Fever (38.0∞C or higher) measurement and observation	0	237	Temperature (Route Not Specified)			JNJ_CERNER_EVENT_COD
6	[COVID19 V1] Fever (38.0∞C or higher) measurement and observation	0	238	Temperature Axillary			JNJ_CERNER_EVENT_COD
6	[COVID19 V1] Fever (38.0∞C or higher) measurement and observation	0	246	Temperature Oral			JNJ_CERNER_EVENT_COD
6	[COVID19 V1] Fever (38.0∞C or higher) measurement and observation	0	254	Temperature Tympanic			JNJ_CERNER_EVENT_COD
6	[COVID19 V1] Fever (38.0∞C or higher) measurement and observation	0	402	Temperature			JNJ_CPRD_T_ET_LOINC
6	[COVID19 V1] Fever (38.0∞C or higher) measurement and observation	0	TEMPERATURE.ARTERIAL	TEMPERATURE.ARTERIAL			JNJ_OPTUM_EHR_NLPM
6	[COVID19 V1] Fever (38.0∞C or higher) measurement and observation	0	TEMPERATURE.ARTERIAL;BODY	TEMPERATURE.ARTERIAL;BODY			JNJ_OPTUM_EHR_NLPM
6	[COVID19 V1] Fever (38.0∞C or higher) measurement and observation	0	TEMPERATURE.ARTERIES	TEMPERATURE.ARTERIES			JNJ_OPTUM_EHR_NLPM
6	[COVID19 V1] Fever (38.0∞C or higher) measurement and observation	0	TEMPERATURE.ARTERY	TEMPERATURE.ARTERY			JNJ_OPTUM_EHR_NLPM
6	[COVID19 V1] Fever (38.0∞C or higher) measurement and observation	0	TEMPERATURE.AXILLA	TEMPERATURE.AXILLA			JNJ_OPTUM_EHR_NLPM
6	[COVID19 V1] Fever (38.0∞C or higher) measurement and observation	0	TEMPERATURE.AXILLARY	TEMPERATURE.AXILLARY			JNJ_OPTUM_EHR_NLPM
6	[COVID19 V1] Fever (38.0∞C or higher) measurement and observation	0	TEMPERATURE.AXILLARY;APICAL	TEMPERATURE.AXILLARY;APICAL			JNJ_OPTUM_EHR_NLPM
6	[COVID19 V1] Fever (38.0∞C or higher) measurement and observation	0	TEMPERATURE.AXILLARY;ORAL	TEMPERATURE.AXILLARY;ORAL			JNJ_OPTUM_EHR_NLPM
6	[COVID19 V1] Fever (38.0∞C or higher) measurement and observation	0	TEMPERATURE.AXILLARY;RECTUM	TEMPERATURE.AXILLARY;RECTUM			JNJ_OPTUM_EHR_NLPM
6	[COVID19 V1] Fever (38.0∞C or higher) measurement and observation	0	TEMPERATURE.BACK	TEMPERATURE.BACK			JNJ_OPTUM_EHR_NLPM
6	[COVID19 V1] Fever (38.0∞C or higher) measurement and observation	0	TEMPERATURE.BACK OF HEAD	TEMPERATURE.BACK OF HEAD			JNJ_OPTUM_EHR_NLPM
6	[COVID19 V1] Fever (38.0∞C or higher) measurement and observation	0	TEMPERATURE.BACK OF NECK	TEMPERATURE.BACK OF NECK			JNJ_OPTUM_EHR_NLPM
6	[COVID19 V1] Fever (38.0∞C or higher) measurement and observation	0	TEMPERATURE.BACK OF THROAT	TEMPERATURE.BACK OF THROAT			JNJ_OPTUM_EHR_NLPM
6	[COVID19 V1] Fever (38.0∞C or higher) measurement and observation	0	TEMPERATURE.BELLY	TEMPERATURE.BELLY			JNJ_OPTUM_EHR_NLPM
6	[COVID19 V1] Fever (38.0∞C or higher) measurement and observation	0	TEMPERATURE.BILATERAL	TEMPERATURE.BILATERAL			JNJ_OPTUM_EHR_NLPM
6	[COVID19 V1] Fever (38.0∞C or higher) measurement and observation	0	TEMPERATURE.BILATERAL FEET	TEMPERATURE.BILATERAL FEET			JNJ_OPTUM_EHR_NLPM
6	[COVID19 V1] Fever (38.0∞C or higher) measurement and observation	0	TEMPERATURE.BILATERAL FEET;ANKLES	TEMPERATURE.BILATERAL FEET;ANKLES			JNJ_OPTUM_EHR_NLPM
6	[COVID19 V1] Fever (38.0∞C or higher) measurement and observation	0	TEMPERATURE.BILATERAL;FOREFOOT	TEMPERATURE.BILATERAL;FOREFOOT			JNJ_OPTUM_EHR_NLPM
6	[COVID19 V1] Fever (38.0∞C or higher) measurement and observation	0	TEMPERATURE.BLADDER	TEMPERATURE.BLADDER			JNJ_OPTUM_EHR_NLPM
6	[COVID19 V1] Fever (38.0∞C or higher) measurement and observation	0	TEMPERATURE.BLE	TEMPERATURE.BLE			JNJ_OPTUM_EHR_NLPM
6	[COVID19 V1] Fever (38.0∞C or higher) measurement and observation	0	TEMPERATURE.BODY	TEMPERATURE.BODY			JNJ_OPTUM_EHR_NLPM
6	[COVID19 V1] Fever (38.0∞C or higher) measurement and observation	0	TEMPERATURE.BODY;ARTERIAL	TEMPERATURE.BODY;ARTERIAL			JNJ_OPTUM_EHR_NLPM
6	[COVID19 V1] Fever (38.0∞C or higher) measurement and observation	0	TEMPERATURE.BODY;VENOUS	TEMPERATURE.BODY;VENOUS			JNJ_OPTUM_EHR_NLPM
6	[COVID19 V1] Fever (38.0∞C or higher) measurement and observation	0	TEMPERATURE.BONE	TEMPERATURE.BONE			JNJ_OPTUM_EHR_NLPM
6	[COVID19 V1] Fever (38.0∞C or higher) measurement and observation	0	TEMPERATURE.BOTH ARMS	TEMPERATURE.BOTH ARMS			JNJ_OPTUM_EHR_NLPM
6	[COVID19 V1] Fever (38.0∞C or higher) measurement and observation	0	TEMPERATURE.BOTH EARS	TEMPERATURE.BOTH EARS			JNJ_OPTUM_EHR_NLPM
6	[COVID19 V1] Fever (38.0∞C or higher) measurement and observation	0	TEMPERATURE.BOTH EYES	TEMPERATURE.BOTH EYES			JNJ_OPTUM_EHR_NLPM
6	[COVID19 V1] Fever (38.0∞C or higher) measurement and observation	0	TEMPERATURE.BOTH FEET	TEMPERATURE.BOTH FEET			JNJ_OPTUM_EHR_NLPM
6	[COVID19 V1] Fever (38.0∞C or higher) measurement and observation	0	TEMPERATURE.BOTH HANDS	TEMPERATURE.BOTH HANDS			JNJ_OPTUM_EHR_NLPM
6	[COVID19 V1] Fever (38.0∞C or higher) measurement and observation	0	TEMPERATURE.BOTH LEGS	TEMPERATURE.BOTH LEGS			JNJ_OPTUM_EHR_NLPM
6	[COVID19 V1] Fever (38.0∞C or higher) measurement and observation	0	TEMPERATURE.BOTH SIDES	TEMPERATURE.BOTH SIDES			JNJ_OPTUM_EHR_NLPM
6	[COVID19 V1] Fever (38.0∞C or higher) measurement and observation	0	TEMPERATURE.BOWELS	TEMPERATURE.BOWELS			JNJ_OPTUM_EHR_NLPM
6	[COVID19 V1] Fever (38.0∞C or higher) measurement and observation	0	TEMPERATURE.BRAIN	TEMPERATURE.BRAIN			JNJ_OPTUM_EHR_NLPM
6	[COVID19 V1] Fever (38.0∞C or higher) measurement and observation	0	TEMPERATURE.BREAST	TEMPERATURE.BREAST			JNJ_OPTUM_EHR_NLPM
6	[COVID19 V1] Fever (38.0∞C or higher) measurement and observation	0	TEMPERATURE.BUTTOCK	TEMPERATURE.BUTTOCK			JNJ_OPTUM_EHR_NLPM
6	[COVID19 V1] Fever (38.0∞C or higher) measurement and observation	0	TEMPERATURE.BUTTOCK;GROIN	TEMPERATURE.BUTTOCK;GROIN			JNJ_OPTUM_EHR_NLPM
6	[COVID19 V1] Fever (38.0∞C or higher) measurement and observation	0	TEMPERATURE.BUTTOCKS	TEMPERATURE.BUTTOCKS			JNJ_OPTUM_EHR_NLPM
6	[COVID19 V1] Fever (38.0∞C or higher) measurement and observation	0	TEMPERATURE.CALF	TEMPERATURE.CALF			JNJ_OPTUM_EHR_NLPM
6	[COVID19 V1] Fever (38.0∞C or higher) measurement and observation	0	TEMPERATURE.CAPILLARY	TEMPERATURE.CAPILLARY			JNJ_OPTUM_EHR_NLPM
6	[COVID19 V1] Fever (38.0∞C or higher) measurement and observation	0	TEMPERATURE.CARDIAC	TEMPERATURE.CARDIAC			JNJ_OPTUM_EHR_NLPM
6	[COVID19 V1] Fever (38.0∞C or higher) measurement and observation	0	TEMPERATURE.CHEEK	TEMPERATURE.CHEEK			JNJ_OPTUM_EHR_NLPM
6	[COVID19 V1] Fever (38.0∞C or higher) measurement and observation	0	TEMPERATURE.CHEST	TEMPERATURE.CHEST			JNJ_OPTUM_EHR_NLPM
6	[COVID19 V1] Fever (38.0∞C or higher) measurement and observation	0	TEMPERATURE.CHIN	TEMPERATURE.CHIN			JNJ_OPTUM_EHR_NLPM
6	[COVID19 V1] Fever (38.0∞C or higher) measurement and observation	0	TEMPERATURE.CN	TEMPERATURE.CN			JNJ_OPTUM_EHR_NLPM
6	[COVID19 V1] Fever (38.0∞C or higher) measurement and observation	0	TEMPERATURE.CORD	TEMPERATURE.CORD			JNJ_OPTUM_EHR_NLPM
6	[COVID19 V1] Fever (38.0∞C or higher) measurement and observation	0	TEMPERATURE.CORD;ARTERIAL	TEMPERATURE.CORD;ARTERIAL			JNJ_OPTUM_EHR_NLPM
6	[COVID19 V1] Fever (38.0∞C or higher) measurement and observation	0	TEMPERATURE.CORONARY	TEMPERATURE.CORONARY			JNJ_OPTUM_EHR_NLPM
6	[COVID19 V1] Fever (38.0∞C or higher) measurement and observation	0	TEMPERATURE.CROWN	TEMPERATURE.CROWN			JNJ_OPTUM_EHR_NLPM
6	[COVID19 V1] Fever (38.0∞C or higher) measurement and observation	0	TEMPERATURE.DIGIT	TEMPERATURE.DIGIT			JNJ_OPTUM_EHR_NLPM
6	[COVID19 V1] Fever (38.0∞C or higher) measurement and observation	0	TEMPERATURE.DIGITS	TEMPERATURE.DIGITS			JNJ_OPTUM_EHR_NLPM
6	[COVID19 V1] Fever (38.0∞C or higher) measurement and observation	0	TEMPERATURE.DISC	TEMPERATURE.DISC			JNJ_OPTUM_EHR_NLPM
6	[COVID19 V1] Fever (38.0∞C or higher) measurement and observation	0	TEMPERATURE.DISTAL LIMB	TEMPERATURE.DISTAL LIMB			JNJ_OPTUM_EHR_NLPM
6	[COVID19 V1] Fever (38.0∞C or higher) measurement and observation	0	TEMPERATURE.EAR	TEMPERATURE.EAR			JNJ_OPTUM_EHR_NLPM
6	[COVID19 V1] Fever (38.0∞C or higher) measurement and observation	0	TEMPERATURE.EAR CANAL	TEMPERATURE.EAR CANAL			JNJ_OPTUM_EHR_NLPM
6	[COVID19 V1] Fever (38.0∞C or higher) measurement and observation	0	TEMPERATURE.EARS	TEMPERATURE.EARS			JNJ_OPTUM_EHR_NLPM
6	[COVID19 V1] Fever (38.0∞C or higher) measurement and observation	0	TEMPERATURE.ELBOW	TEMPERATURE.ELBOW			JNJ_OPTUM_EHR_NLPM
6	[COVID19 V1] Fever (38.0∞C or higher) measurement and observation	0	TEMPERATURE.ENT	TEMPERATURE.ENT			JNJ_OPTUM_EHR_NLPM
6	[COVID19 V1] Fever (38.0∞C or higher) measurement and observation	0	TEMPERATURE.EOSINOPHIL	TEMPERATURE.EOSINOPHIL			JNJ_OPTUM_EHR_NLPM
6	[COVID19 V1] Fever (38.0∞C or higher) measurement and observation	0	TEMPERATURE;ER	TEMPERATURE;ER			JNJ_OPTUM_EHR_NLPM
6	[COVID19 V1] Fever (38.0∞C or higher) measurement and observation	0	TEMPERATURE.ESOPHAGUS	TEMPERATURE.ESOPHAGUS			JNJ_OPTUM_EHR_NLPM
6	[COVID19 V1] Fever (38.0∞C or higher) measurement and observation	0	TEMPERATURE.EYE	TEMPERATURE.EYE			JNJ_OPTUM_EHR_NLPM
6	[COVID19 V1] Fever (38.0∞C or higher) measurement and observation	0	TEMPERATURE.EYELID	TEMPERATURE.EYELID			JNJ_OPTUM_EHR_NLPM
6	[COVID19 V1] Fever (38.0∞C or higher) measurement and observation	0	TEMPERATURE.EYES	TEMPERATURE.EYES			JNJ_OPTUM_EHR_NLPM
6	[COVID19 V1] Fever (38.0∞C or higher) measurement and observation	0	TEMPERATURE.FACE	TEMPERATURE.FACE			JNJ_OPTUM_EHR_NLPM
6	[COVID19 V1] Fever (38.0∞C or higher) measurement and observation	0	TEMPERATURE.FEET	TEMPERATURE.FEET			JNJ_OPTUM_EHR_NLPM
6	[COVID19 V1] Fever (38.0∞C or higher) measurement and observation	0	TEMPERATURE.FOOT	TEMPERATURE.FOOT			JNJ_OPTUM_EHR_NLPM
6	[COVID19 V1] Fever (38.0∞C or higher) measurement and observation	0	TEMPERATURE.FOREFOOT	TEMPERATURE.FOREFOOT			JNJ_OPTUM_EHR_NLPM
6	[COVID19 V1] Fever (38.0∞C or higher) measurement and observation	0	TEMPERATURE.GENITALIA	TEMPERATURE.GENITALIA			JNJ_OPTUM_EHR_NLPM
6	[COVID19 V1] Fever (38.0∞C or higher) measurement and observation	0	TEMPERATURE.GI	TEMPERATURE.GI			JNJ_OPTUM_EHR_NLPM
6	[COVID19 V1] Fever (38.0∞C or higher) measurement and observation	0	TEMPERATURE.GROIN	TEMPERATURE.GROIN			JNJ_OPTUM_EHR_NLPM
6	[COVID19 V1] Fever (38.0∞C or higher) measurement and observation	0	TEMPERATURE.GROIN;GENITAL	TEMPERATURE.GROIN;GENITAL			JNJ_OPTUM_EHR_NLPM
6	[COVID19 V1] Fever (38.0∞C or higher) measurement and observation	0	TEMPERATURE.GYNECOLOGICAL	TEMPERATURE.GYNECOLOGICAL			JNJ_OPTUM_EHR_NLPM
6	[COVID19 V1] Fever (38.0∞C or higher) measurement and observation	0	TEMPERATURE.HAND	TEMPERATURE.HAND			JNJ_OPTUM_EHR_NLPM
6	[COVID19 V1] Fever (38.0∞C or higher) measurement and observation	0	TEMPERATURE.HANDS	TEMPERATURE.HANDS			JNJ_OPTUM_EHR_NLPM
6	[COVID19 V1] Fever (38.0∞C or higher) measurement and observation	0	TEMPERATURE.HANDS;FEET	TEMPERATURE.HANDS;FEET			JNJ_OPTUM_EHR_NLPM
6	[COVID19 V1] Fever (38.0∞C or higher) measurement and observation	0	TEMPERATURE.HEA	TEMPERATURE.HEA			JNJ_OPTUM_EHR_NLPM
6	[COVID19 V1] Fever (38.0∞C or higher) measurement and observation	0	TEMPERATURE.HEAD	TEMPERATURE.HEAD			JNJ_OPTUM_EHR_NLPM
6	[COVID19 V1] Fever (38.0∞C or higher) measurement and observation	0	TEMPERATURE.HEART	TEMPERATURE.HEART			JNJ_OPTUM_EHR_NLPM
6	[COVID19 V1] Fever (38.0∞C or higher) measurement and observation	0	TEMPERATURE.HIP	TEMPERATURE.HIP			JNJ_OPTUM_EHR_NLPM
6	[COVID19 V1] Fever (38.0∞C or higher) measurement and observation	0	TEMPERATURE.KIDNEY	TEMPERATURE.KIDNEY			JNJ_OPTUM_EHR_NLPM
6	[COVID19 V1] Fever (38.0∞C or higher) measurement and observation	0	TEMPERATURE.KNEE	TEMPERATURE.KNEE			JNJ_OPTUM_EHR_NLPM
6	[COVID19 V1] Fever (38.0∞C or higher) measurement and observation	0	TEMPERATURE.KNEES	TEMPERATURE.KNEES			JNJ_OPTUM_EHR_NLPM
6	[COVID19 V1] Fever (38.0∞C or higher) measurement and observation	0	TEMPERATURE.LAT	TEMPERATURE.LAT			JNJ_OPTUM_EHR_NLPM
6	[COVID19 V1] Fever (38.0∞C or higher) measurement and observation	0	TEMPERATURE.LE	TEMPERATURE.LE			JNJ_OPTUM_EHR_NLPM
6	[COVID19 V1] Fever (38.0∞C or higher) measurement and observation	0	TEMPERATURE.LEFT ARM	TEMPERATURE.LEFT ARM			JNJ_OPTUM_EHR_NLPM
6	[COVID19 V1] Fever (38.0∞C or higher) measurement and observation	0	TEMPERATURE.LEFT ARM;ORAL	TEMPERATURE.LEFT ARM;ORAL			JNJ_OPTUM_EHR_NLPM
6	[COVID19 V1] Fever (38.0∞C or higher) measurement and observation	0	TEMPERATURE.LEFT BRACHIAL	TEMPERATURE.LEFT BRACHIAL			JNJ_OPTUM_EHR_NLPM
6	[COVID19 V1] Fever (38.0∞C or higher) measurement and observation	0	TEMPERATURE.LEFT BRACHIAL;ORAL	TEMPERATURE.LEFT BRACHIAL;ORAL			JNJ_OPTUM_EHR_NLPM
6	[COVID19 V1] Fever (38.0∞C or higher) measurement and observation	0	TEMPERATURE.LEFT BREAST	TEMPERATURE.LEFT BREAST			JNJ_OPTUM_EHR_NLPM
6	[COVID19 V1] Fever (38.0∞C or higher) measurement and observation	0	TEMPERATURE.LEFT CHEEK	TEMPERATURE.LEFT CHEEK			JNJ_OPTUM_EHR_NLPM
6	[COVID19 V1] Fever (38.0∞C or higher) measurement and observation	0	TEMPERATURE.LEFT EAR	TEMPERATURE.LEFT EAR			JNJ_OPTUM_EHR_NLPM
6	[COVID19 V1] Fever (38.0∞C or higher) measurement and observation	0	TEMPERATURE.LEFT EYE	TEMPERATURE.LEFT EYE			JNJ_OPTUM_EHR_NLPM
6	[COVID19 V1] Fever (38.0∞C or higher) measurement and observation	0	TEMPERATURE.LEFT FACE	TEMPERATURE.LEFT FACE			JNJ_OPTUM_EHR_NLPM
6	[COVID19 V1] Fever (38.0∞C or higher) measurement and observation	0	TEMPERATURE.LEFT FOOT	TEMPERATURE.LEFT FOOT			JNJ_OPTUM_EHR_NLPM
6	[COVID19 V1] Fever (38.0∞C or higher) measurement and observation	0	TEMPERATURE.LEFT FOREARM	TEMPERATURE.LEFT FOREARM			JNJ_OPTUM_EHR_NLPM
6	[COVID19 V1] Fever (38.0∞C or higher) measurement and observation	0	TEMPERATURE.LEFT HAND	TEMPERATURE.LEFT HAND			JNJ_OPTUM_EHR_NLPM
6	[COVID19 V1] Fever (38.0∞C or higher) measurement and observation	0	TEMPERATURE.LEFT HIP	TEMPERATURE.LEFT HIP			JNJ_OPTUM_EHR_NLPM
6	[COVID19 V1] Fever (38.0∞C or higher) measurement and observation	0	TEMPERATURE.LEFT KNEE	TEMPERATURE.LEFT KNEE			JNJ_OPTUM_EHR_NLPM
6	[COVID19 V1] Fever (38.0∞C or higher) measurement and observation	0	TEMPERATURE.LEFT LEG	TEMPERATURE.LEFT LEG			JNJ_OPTUM_EHR_NLPM
6	[COVID19 V1] Fever (38.0∞C or higher) measurement and observation	0	TEMPERATURE.LEFT ORAL	TEMPERATURE.LEFT ORAL			JNJ_OPTUM_EHR_NLPM
6	[COVID19 V1] Fever (38.0∞C or higher) measurement and observation	0	TEMPERATURE.LEFT RADIAL	TEMPERATURE.LEFT RADIAL			JNJ_OPTUM_EHR_NLPM
6	[COVID19 V1] Fever (38.0∞C or higher) measurement and observation	0	TEMPERATURE.LEFT RADIAL;ORAL	TEMPERATURE.LEFT RADIAL;ORAL			JNJ_OPTUM_EHR_NLPM
6	[COVID19 V1] Fever (38.0∞C or higher) measurement and observation	0	TEMPERATURE.LEFT SIDE	TEMPERATURE.LEFT SIDE			JNJ_OPTUM_EHR_NLPM
6	[COVID19 V1] Fever (38.0∞C or higher) measurement and observation	0	TEMPERATURE.LEFT SIDE;FACE	TEMPERATURE.LEFT SIDE;FACE			JNJ_OPTUM_EHR_NLPM
6	[COVID19 V1] Fever (38.0∞C or higher) measurement and observation	0	TEMPERATURE.LEFT SIDE;NECK	TEMPERATURE.LEFT SIDE;NECK			JNJ_OPTUM_EHR_NLPM
6	[COVID19 V1] Fever (38.0∞C or higher) measurement and observation	0	TEMPERATURE.LEFT THIGH	TEMPERATURE.LEFT THIGH			JNJ_OPTUM_EHR_NLPM
6	[COVID19 V1] Fever (38.0∞C or higher) measurement and observation	0	TEMPERATURE.LEFT THUMB	TEMPERATURE.LEFT THUMB			JNJ_OPTUM_EHR_NLPM
6	[COVID19 V1] Fever (38.0∞C or higher) measurement and observation	0	TEMPERATURE.LEFT VENTRICLE	TEMPERATURE.LEFT VENTRICLE			JNJ_OPTUM_EHR_NLPM
6	[COVID19 V1] Fever (38.0∞C or higher) measurement and observation	0	TEMPERATURE.LEFT WRIST	TEMPERATURE.LEFT WRIST			JNJ_OPTUM_EHR_NLPM
6	[COVID19 V1] Fever (38.0∞C or higher) measurement and observation	0	TEMPERATURE.LEG	TEMPERATURE.LEG			JNJ_OPTUM_EHR_NLPM
6	[COVID19 V1] Fever (38.0∞C or higher) measurement and observation	0	TEMPERATURE.LEGS	TEMPERATURE.LEGS			JNJ_OPTUM_EHR_NLPM
6	[COVID19 V1] Fever (38.0∞C or higher) measurement and observation	0	TEMPERATURE.LEGS;ANKLES;FEET	TEMPERATURE.LEGS;ANKLES;FEET			JNJ_OPTUM_EHR_NLPM
6	[COVID19 V1] Fever (38.0∞C or higher) measurement and observation	0	TEMPERATURE.LENS	TEMPERATURE.LENS			JNJ_OPTUM_EHR_NLPM
6	[COVID19 V1] Fever (38.0∞C or higher) measurement and observation	0	TEMPERATURE.LIMB	TEMPERATURE.LIMB			JNJ_OPTUM_EHR_NLPM
6	[COVID19 V1] Fever (38.0∞C or higher) measurement and observation	0	TEMPERATURE.LIP	TEMPERATURE.LIP			JNJ_OPTUM_EHR_NLPM
6	[COVID19 V1] Fever (38.0∞C or higher) measurement and observation	0	TEMPERATURE.LIPS	TEMPERATURE.LIPS			JNJ_OPTUM_EHR_NLPM
6	[COVID19 V1] Fever (38.0∞C or higher) measurement and observation	0	TEMPERATURE.LIVER	TEMPERATURE.LIVER			JNJ_OPTUM_EHR_NLPM
6	[COVID19 V1] Fever (38.0∞C or higher) measurement and observation	0	TEMPERATURE.LLE	TEMPERATURE.LLE			JNJ_OPTUM_EHR_NLPM
6	[COVID19 V1] Fever (38.0∞C or higher) measurement and observation	0	TEMPERATURE.LM	TEMPERATURE.LM			JNJ_OPTUM_EHR_NLPM
6	[COVID19 V1] Fever (38.0∞C or higher) measurement and observation	0	TEMPERATURE.LOBE	TEMPERATURE.LOBE			JNJ_OPTUM_EHR_NLPM
6	[COVID19 V1] Fever (38.0∞C or higher) measurement and observation	0	TEMPERATURE.LOWER ABDOMEN	TEMPERATURE.LOWER ABDOMEN			JNJ_OPTUM_EHR_NLPM
6	[COVID19 V1] Fever (38.0∞C or higher) measurement and observation	0	TEMPERATURE.LOWER BACK	TEMPERATURE.LOWER BACK			JNJ_OPTUM_EHR_NLPM
6	[COVID19 V1] Fever (38.0∞C or higher) measurement and observation	0	TEMPERATURE.LOWER LEG	TEMPERATURE.LOWER LEG			JNJ_OPTUM_EHR_NLPM
6	[COVID19 V1] Fever (38.0∞C or higher) measurement and observation	0	TEMPERATURE.LS	TEMPERATURE.LS			JNJ_OPTUM_EHR_NLPM
6	[COVID19 V1] Fever (38.0∞C or higher) measurement and observation	0	TEMPERATURE.LUE	TEMPERATURE.LUE			JNJ_OPTUM_EHR_NLPM
6	[COVID19 V1] Fever (38.0∞C or higher) measurement and observation	0	TEMPERATURE.LUE;ORAL	TEMPERATURE.LUE;ORAL			JNJ_OPTUM_EHR_NLPM
6	[COVID19 V1] Fever (38.0∞C or higher) measurement and observation	0	TEMPERATURE.LUNG	TEMPERATURE.LUNG			JNJ_OPTUM_EHR_NLPM
6	[COVID19 V1] Fever (38.0∞C or higher) measurement and observation	0	TEMPERATURE.LYMPH NODE	TEMPERATURE.LYMPH NODE			JNJ_OPTUM_EHR_NLPM
6	[COVID19 V1] Fever (38.0∞C or higher) measurement and observation	0	TEMPERATURE.MACULA	TEMPERATURE.MACULA			JNJ_OPTUM_EHR_NLPM
6	[COVID19 V1] Fever (38.0∞C or higher) measurement and observation	0	TEMPERATURE.MEDIAL ORAL	TEMPERATURE.MEDIAL ORAL			JNJ_OPTUM_EHR_NLPM
6	[COVID19 V1] Fever (38.0∞C or higher) measurement and observation	0	TEMPERATURE.MOUTH	TEMPERATURE.MOUTH			JNJ_OPTUM_EHR_NLPM
6	[COVID19 V1] Fever (38.0∞C or higher) measurement and observation	0	TEMPERATURE.MUSCLE	TEMPERATURE.MUSCLE			JNJ_OPTUM_EHR_NLPM
6	[COVID19 V1] Fever (38.0∞C or higher) measurement and observation	0	TEMPERATURE.MV	TEMPERATURE.MV			JNJ_OPTUM_EHR_NLPM
6	[COVID19 V1] Fever (38.0∞C or higher) measurement and observation	0	TEMPERATURE.NAIL	TEMPERATURE.NAIL			JNJ_OPTUM_EHR_NLPM
6	[COVID19 V1] Fever (38.0∞C or higher) measurement and observation	0	TEMPERATURE.NASAL	TEMPERATURE.NASAL			JNJ_OPTUM_EHR_NLPM
6	[COVID19 V1] Fever (38.0∞C or higher) measurement and observation	0	TEMPERATURE.NASOPHARYNGEAL	TEMPERATURE.NASOPHARYNGEAL			JNJ_OPTUM_EHR_NLPM
6	[COVID19 V1] Fever (38.0∞C or higher) measurement and observation	0	TEMPERATURE.NECK	TEMPERATURE.NECK			JNJ_OPTUM_EHR_NLPM
6	[COVID19 V1] Fever (38.0∞C or higher) measurement and observation	0	TEMPERATURE.NOSE	TEMPERATURE.NOSE			JNJ_OPTUM_EHR_NLPM
6	[COVID19 V1] Fever (38.0∞C or higher) measurement and observation	0	TEMPERATURE.NOSE;EARS	TEMPERATURE.NOSE;EARS			JNJ_OPTUM_EHR_NLPM
6	[COVID19 V1] Fever (38.0∞C or higher) measurement and observation	0	TEMPERATURE.O/C	TEMPERATURE.O/C			JNJ_OPTUM_EHR_NLPM
6	[COVID19 V1] Fever (38.0∞C or higher) measurement and observation	0	TEMPERATURE.OD	TEMPERATURE.OD			JNJ_OPTUM_EHR_NLPM
6	[COVID19 V1] Fever (38.0∞C or higher) measurement and observation	0	TEMPERATURE.OM	TEMPERATURE.OM			JNJ_OPTUM_EHR_NLPM
6	[COVID19 V1] Fever (38.0∞C or higher) measurement and observation	0	TEMPERATURE.OPENING	TEMPERATURE.OPENING			JNJ_OPTUM_EHR_NLPM
6	[COVID19 V1] Fever (38.0∞C or higher) measurement and observation	0	TEMPERATURE.ORAL	TEMPERATURE.ORAL			JNJ_OPTUM_EHR_NLPM
6	[COVID19 V1] Fever (38.0∞C or higher) measurement and observation	0	TEMPERATURE.ORAL;AXILLARY	TEMPERATURE.ORAL;AXILLARY			JNJ_OPTUM_EHR_NLPM
6	[COVID19 V1] Fever (38.0∞C or higher) measurement and observation	0	TEMPERATURE.ORAL;EAR	TEMPERATURE.ORAL;EAR			JNJ_OPTUM_EHR_NLPM
6	[COVID19 V1] Fever (38.0∞C or higher) measurement and observation	0	TEMPERATURE.ORAL;MOUTH	TEMPERATURE.ORAL;MOUTH			JNJ_OPTUM_EHR_NLPM
6	[COVID19 V1] Fever (38.0∞C or higher) measurement and observation	0	TEMPERATURE.ORAL;RECTUM	TEMPERATURE.ORAL;RECTUM			JNJ_OPTUM_EHR_NLPM
6	[COVID19 V1] Fever (38.0∞C or higher) measurement and observation	0	TEMPERATURE.OS	TEMPERATURE.OS			JNJ_OPTUM_EHR_NLPM
6	[COVID19 V1] Fever (38.0∞C or higher) measurement and observation	0	TEMPERATURE.PA	TEMPERATURE.PA			JNJ_OPTUM_EHR_NLPM
6	[COVID19 V1] Fever (38.0∞C or higher) measurement and observation	0	TEMPERATURE.PA;LATERAL CHEST	TEMPERATURE.PA;LATERAL CHEST			JNJ_OPTUM_EHR_NLPM
6	[COVID19 V1] Fever (38.0∞C or higher) measurement and observation	0	TEMPERATURE.PENIS	TEMPERATURE.PENIS			JNJ_OPTUM_EHR_NLPM
6	[COVID19 V1] Fever (38.0∞C or higher) measurement and observation	0	TEMPERATURE.PORTAL	TEMPERATURE.PORTAL			JNJ_OPTUM_EHR_NLPM
6	[COVID19 V1] Fever (38.0∞C or higher) measurement and observation	0	TEMPERATURE.PROSTATE	TEMPERATURE.PROSTATE			JNJ_OPTUM_EHR_NLPM
6	[COVID19 V1] Fever (38.0∞C or higher) measurement and observation	0	TEMPERATURE.PUL	TEMPERATURE.PUL			JNJ_OPTUM_EHR_NLPM
6	[COVID19 V1] Fever (38.0∞C or higher) measurement and observation	0	ACTIVITY.NASOPHARYNGEAL	ACTIVITY.NASOPHARYNGEAL			JNJ_OPTUM_EHR_NLPM
6	[COVID19 V1] Fever (38.0∞C or higher) measurement and observation	0	TEMPERATURE.RADIAL;ORAL	TEMPERATURE.RADIAL;ORAL			JNJ_OPTUM_EHR_NLPM
6	[COVID19 V1] Fever (38.0∞C or higher) measurement and observation	0	TEMPERATURE.RBC	TEMPERATURE.RBC			JNJ_OPTUM_EHR_NLPM
6	[COVID19 V1] Fever (38.0∞C or higher) measurement and observation	0	TEMPERATURE.RECTAL	TEMPERATURE.RECTAL			JNJ_OPTUM_EHR_NLPM
6	[COVID19 V1] Fever (38.0∞C or higher) measurement and observation	0	TEMPERATURE.RECTUM	TEMPERATURE.RECTUM			JNJ_OPTUM_EHR_NLPM
6	[COVID19 V1] Fever (38.0∞C or higher) measurement and observation	0	TEMPERATURE.RECTUM;AXILLARY	TEMPERATURE.RECTUM;AXILLARY			JNJ_OPTUM_EHR_NLPM
6	[COVID19 V1] Fever (38.0∞C or higher) measurement and observation	0	TEMPERATURE.RECTUM;EAR	TEMPERATURE.RECTUM;EAR			JNJ_OPTUM_EHR_NLPM
6	[COVID19 V1] Fever (38.0∞C or higher) measurement and observation	0	TEMPERATURE.RECTUM;EAR;FOREHEAD	TEMPERATURE.RECTUM;EAR;FOREHEAD			JNJ_OPTUM_EHR_NLPM
6	[COVID19 V1] Fever (38.0∞C or higher) measurement and observation	0	TEMPERATURE.RECTUM;HANDS	TEMPERATURE.RECTUM;HANDS			JNJ_OPTUM_EHR_NLPM
6	[COVID19 V1] Fever (38.0∞C or higher) measurement and observation	0	TEMPERATURE.RECTUM;ORAL	TEMPERATURE.RECTUM;ORAL			JNJ_OPTUM_EHR_NLPM
6	[COVID19 V1] Fever (38.0∞C or higher) measurement and observation	0	TEMPERATURE.RIGHT ANKLE	TEMPERATURE.RIGHT ANKLE			JNJ_OPTUM_EHR_NLPM
6	[COVID19 V1] Fever (38.0∞C or higher) measurement and observation	0	TEMPERATURE.RIGHT ARM	TEMPERATURE.RIGHT ARM			JNJ_OPTUM_EHR_NLPM
6	[COVID19 V1] Fever (38.0∞C or higher) measurement and observation	0	TEMPERATURE.RIGHT ARM;ORAL	TEMPERATURE.RIGHT ARM;ORAL			JNJ_OPTUM_EHR_NLPM
6	[COVID19 V1] Fever (38.0∞C or higher) measurement and observation	0	TEMPERATURE.RIGHT BRACHIAL	TEMPERATURE.RIGHT BRACHIAL			JNJ_OPTUM_EHR_NLPM
6	[COVID19 V1] Fever (38.0∞C or higher) measurement and observation	0	TEMPERATURE.RIGHT BRACHIAL;ORAL	TEMPERATURE.RIGHT BRACHIAL;ORAL			JNJ_OPTUM_EHR_NLPM
6	[COVID19 V1] Fever (38.0∞C or higher) measurement and observation	0	TEMPERATURE.RIGHT BREAST	TEMPERATURE.RIGHT BREAST			JNJ_OPTUM_EHR_NLPM
6	[COVID19 V1] Fever (38.0∞C or higher) measurement and observation	0	TEMPERATURE.RIGHT CALF	TEMPERATURE.RIGHT CALF			JNJ_OPTUM_EHR_NLPM
6	[COVID19 V1] Fever (38.0∞C or higher) measurement and observation	0	TEMPERATURE.RIGHT CHEEK	TEMPERATURE.RIGHT CHEEK			JNJ_OPTUM_EHR_NLPM
6	[COVID19 V1] Fever (38.0∞C or higher) measurement and observation	0	TEMPERATURE.RIGHT EAR	TEMPERATURE.RIGHT EAR			JNJ_OPTUM_EHR_NLPM
6	[COVID19 V1] Fever (38.0∞C or higher) measurement and observation	0	TEMPERATURE.RIGHT EYE	TEMPERATURE.RIGHT EYE			JNJ_OPTUM_EHR_NLPM
6	[COVID19 V1] Fever (38.0∞C or higher) measurement and observation	0	TEMPERATURE.RIGHT FOOT	TEMPERATURE.RIGHT FOOT			JNJ_OPTUM_EHR_NLPM
6	[COVID19 V1] Fever (38.0∞C or higher) measurement and observation	0	TEMPERATURE.RIGHT FOREARM	TEMPERATURE.RIGHT FOREARM			JNJ_OPTUM_EHR_NLPM
6	[COVID19 V1] Fever (38.0∞C or higher) measurement and observation	0	TEMPERATURE.RIGHT HAND	TEMPERATURE.RIGHT HAND			JNJ_OPTUM_EHR_NLPM
6	[COVID19 V1] Fever (38.0∞C or higher) measurement and observation	0	TEMPERATURE.RIGHT HIP	TEMPERATURE.RIGHT HIP			JNJ_OPTUM_EHR_NLPM
6	[COVID19 V1] Fever (38.0∞C or higher) measurement and observation	0	TEMPERATURE.RIGHT KNEE	TEMPERATURE.RIGHT KNEE			JNJ_OPTUM_EHR_NLPM
6	[COVID19 V1] Fever (38.0∞C or higher) measurement and observation	0	TEMPERATURE.RIGHT LEG	TEMPERATURE.RIGHT LEG			JNJ_OPTUM_EHR_NLPM
6	[COVID19 V1] Fever (38.0∞C or higher) measurement and observation	0	TEMPERATURE.RIGHT LOWER QUADRANT	TEMPERATURE.RIGHT LOWER QUADRANT			JNJ_OPTUM_EHR_NLPM
6	[COVID19 V1] Fever (38.0∞C or higher) measurement and observation	0	TEMPERATURE.RIGHT RADIAL	TEMPERATURE.RIGHT RADIAL			JNJ_OPTUM_EHR_NLPM
6	[COVID19 V1] Fever (38.0∞C or higher) measurement and observation	0	TEMPERATURE.RIGHT RADIAL;ORAL	TEMPERATURE.RIGHT RADIAL;ORAL			JNJ_OPTUM_EHR_NLPM
6	[COVID19 V1] Fever (38.0∞C or higher) measurement and observation	0	TEMPERATURE.RIGHT SIDE	TEMPERATURE.RIGHT SIDE			JNJ_OPTUM_EHR_NLPM
6	[COVID19 V1] Fever (38.0∞C or higher) measurement and observation	0	TEMPERATURE.RIGHT SIDE;FACE	TEMPERATURE.RIGHT SIDE;FACE			JNJ_OPTUM_EHR_NLPM
6	[COVID19 V1] Fever (38.0∞C or higher) measurement and observation	0	TEMPERATURE.RIGHT SIDE;NECK	TEMPERATURE.RIGHT SIDE;NECK			JNJ_OPTUM_EHR_NLPM
6	[COVID19 V1] Fever (38.0∞C or higher) measurement and observation	0	TEMPERATURE.RIGHT THIGH	TEMPERATURE.RIGHT THIGH			JNJ_OPTUM_EHR_NLPM
6	[COVID19 V1] Fever (38.0∞C or higher) measurement and observation	0	TEMPERATURE.RIGHT THUMB	TEMPERATURE.RIGHT THUMB			JNJ_OPTUM_EHR_NLPM
6	[COVID19 V1] Fever (38.0∞C or higher) measurement and observation	0	TEMPERATURE.RIGHT TYMPANIC MEMBRANE	TEMPERATURE.RIGHT TYMPANIC MEMBRANE			JNJ_OPTUM_EHR_NLPM
6	[COVID19 V1] Fever (38.0∞C or higher) measurement and observation	0	TEMPERATURE.RIGHT UPPER QUADRANT	TEMPERATURE.RIGHT UPPER QUADRANT			JNJ_OPTUM_EHR_NLPM
6	[COVID19 V1] Fever (38.0∞C or higher) measurement and observation	0	TEMPERATURE.RIGHT WRIST	TEMPERATURE.RIGHT WRIST			JNJ_OPTUM_EHR_NLPM
6	[COVID19 V1] Fever (38.0∞C or higher) measurement and observation	0	TEMPERATURE.RLE	TEMPERATURE.RLE			JNJ_OPTUM_EHR_NLPM
6	[COVID19 V1] Fever (38.0∞C or higher) measurement and observation	0	TEMPERATURE.RUE	TEMPERATURE.RUE			JNJ_OPTUM_EHR_NLPM
6	[COVID19 V1] Fever (38.0∞C or higher) measurement and observation	0	TEMPERATURE.RUE;ORAL	TEMPERATURE.RUE;ORAL			JNJ_OPTUM_EHR_NLPM
6	[COVID19 V1] Fever (38.0∞C or higher) measurement and observation	0	TEMPERATURE.RV	TEMPERATURE.RV			JNJ_OPTUM_EHR_NLPM
6	[COVID19 V1] Fever (38.0∞C or higher) measurement and observation	0	TEMPERATURE.SCALP	TEMPERATURE.SCALP			JNJ_OPTUM_EHR_NLPM
6	[COVID19 V1] Fever (38.0∞C or higher) measurement and observation	0	TEMPERATURE.SHOULDER	TEMPERATURE.SHOULDER			JNJ_OPTUM_EHR_NLPM
6	[COVID19 V1] Fever (38.0∞C or higher) measurement and observation	0	TEMPERATURE.SIDE	TEMPERATURE.SIDE			JNJ_OPTUM_EHR_NLPM
6	[COVID19 V1] Fever (38.0∞C or higher) measurement and observation	0	TEMPERATURE.SINUS	TEMPERATURE.SINUS			JNJ_OPTUM_EHR_NLPM
6	[COVID19 V1] Fever (38.0∞C or higher) measurement and observation	0	TEMPERATURE.SINUSES	TEMPERATURE.SINUSES			JNJ_OPTUM_EHR_NLPM
6	[COVID19 V1] Fever (38.0∞C or higher) measurement and observation	0	TEMPERATURE.SMG	TEMPERATURE.SMG			JNJ_OPTUM_EHR_NLPM
6	[COVID19 V1] Fever (38.0∞C or higher) measurement and observation	0	TEMPERATURE.STOMACH	TEMPERATURE.STOMACH			JNJ_OPTUM_EHR_NLPM
6	[COVID19 V1] Fever (38.0∞C or higher) measurement and observation	0	TEMPERATURE.SURFACE	TEMPERATURE.SURFACE			JNJ_OPTUM_EHR_NLPM
6	[COVID19 V1] Fever (38.0∞C or higher) measurement and observation	0	TEMPERATURE.TEETH	TEMPERATURE.TEETH			JNJ_OPTUM_EHR_NLPM
6	[COVID19 V1] Fever (38.0∞C or higher) measurement and observation	0	TEMPERATURE.TEMPLE	TEMPERATURE.TEMPLE			JNJ_OPTUM_EHR_NLPM
6	[COVID19 V1] Fever (38.0∞C or higher) measurement and observation	0	TEMPERATURE.TEMPORAL	TEMPERATURE.TEMPORAL			JNJ_OPTUM_EHR_NLPM
6	[COVID19 V1] Fever (38.0∞C or higher) measurement and observation	0	TEMPERATURE.THIGH	TEMPERATURE.THIGH			JNJ_OPTUM_EHR_NLPM
6	[COVID19 V1] Fever (38.0∞C or higher) measurement and observation	0	TEMPERATURE.THROAT	TEMPERATURE.THROAT			JNJ_OPTUM_EHR_NLPM
6	[COVID19 V1] Fever (38.0∞C or higher) measurement and observation	0	TEMPERATURE.THUMB	TEMPERATURE.THUMB			JNJ_OPTUM_EHR_NLPM
6	[COVID19 V1] Fever (38.0∞C or higher) measurement and observation	0	TEMPERATURE.THYROID	TEMPERATURE.THYROID			JNJ_OPTUM_EHR_NLPM
6	[COVID19 V1] Fever (38.0∞C or higher) measurement and observation	0	TEMPERATURE.TISSUE	TEMPERATURE.TISSUE			JNJ_OPTUM_EHR_NLPM
6	[COVID19 V1] Fever (38.0∞C or higher) measurement and observation	0	TEMPERATURE;TMAX	TEMPERATURE;TMAX			JNJ_OPTUM_EHR_NLPM
6	[COVID19 V1] Fever (38.0∞C or higher) measurement and observation	0	TEMPERATURE.TONGUE	TEMPERATURE.TONGUE			JNJ_OPTUM_EHR_NLPM
6	[COVID19 V1] Fever (38.0∞C or higher) measurement and observation	0	TEMPERATURE.TONSILS	TEMPERATURE.TONSILS			JNJ_OPTUM_EHR_NLPM
6	[COVID19 V1] Fever (38.0∞C or higher) measurement and observation	0	TEMPERATURE.TOP OF HEAD	TEMPERATURE.TOP OF HEAD			JNJ_OPTUM_EHR_NLPM
6	[COVID19 V1] Fever (38.0∞C or higher) measurement and observation	0	TEMPERATURE.TRACHEA	TEMPERATURE.TRACHEA			JNJ_OPTUM_EHR_NLPM
6	[COVID19 V1] Fever (38.0∞C or higher) measurement and observation	0	TEMPERATURE.TUBE	TEMPERATURE.TUBE			JNJ_OPTUM_EHR_NLPM
6	[COVID19 V1] Fever (38.0∞C or higher) measurement and observation	0	TEMPERATURE.TUBES	TEMPERATURE.TUBES			JNJ_OPTUM_EHR_NLPM
6	[COVID19 V1] Fever (38.0∞C or higher) measurement and observation	0	TEMPERATURE.TUMMY	TEMPERATURE.TUMMY			JNJ_OPTUM_EHR_NLPM
6	[COVID19 V1] Fever (38.0∞C or higher) measurement and observation	0	TEMPERATURE.TYMPANIC MEMBRANE	TEMPERATURE.TYMPANIC MEMBRANE			JNJ_OPTUM_EHR_NLPM
6	[COVID19 V1] Fever (38.0∞C or higher) measurement and observation	0	TEMPERATURE.UPPER BACK	TEMPERATURE.UPPER BACK			JNJ_OPTUM_EHR_NLPM
6	[COVID19 V1] Fever (38.0∞C or higher) measurement and observation	0	TEMPERATURE.VAGINA	TEMPERATURE.VAGINA			JNJ_OPTUM_EHR_NLPM
6	[COVID19 V1] Fever (38.0∞C or higher) measurement and observation	0	TEMPERATURE.VEIN	TEMPERATURE.VEIN			JNJ_OPTUM_EHR_NLPM
6	[COVID19 V1] Fever (38.0∞C or higher) measurement and observation	0	TEMPERATURE.VENOUS	TEMPERATURE.VENOUS			JNJ_OPTUM_EHR_NLPM
6	[COVID19 V1] Fever (38.0∞C or higher) measurement and observation	0	TEMPERATURE.VENOUS;BODY	TEMPERATURE.VENOUS;BODY			JNJ_OPTUM_EHR_NLPM
6	[COVID19 V1] Fever (38.0∞C or higher) measurement and observation	0	TEMPERATURE.WRIST	TEMPERATURE.WRIST			JNJ_OPTUM_EHR_NLPM
6	[COVID19 V1] Fever (38.0∞C or higher) measurement and observation	0	T.PHARYNGEAL TONSIL	T.PHARYNGEAL TONSIL			JNJ_OPTUM_EHR_NLPM
6	[COVID19 V1] Fever (38.0∞C or higher) measurement and observation	0	URINE FOLEY	URINE FOLEY			JNJ_OPTUM_EHR_NLPM
6	[COVID19 V1] Fever (38.0∞C or higher) measurement and observation	0	WOUND.LEFT TEMPLE	WOUND.LEFT TEMPLE			JNJ_OPTUM_EHR_NLPM
6	[COVID19 V1] Fever (38.0∞C or higher) measurement and observation	0	Z.TYMPANIC MEMBRANE	Z.TYMPANIC MEMBRANE			JNJ_OPTUM_EHR_NLPM
6	[COVID19 V1] Fever (38.0∞C or higher) measurement and observation	0	TEMPERATURE.RADIAL	TEMPERATURE.RADIAL			JNJ_OPTUM_EHR_NLPM
6	[COVID19 V1] Fever (38.0∞C or higher) measurement and observation	0	ASA CLASS.POSTERIOR PHARYNGEAL WALL	ASA CLASS.POSTERIOR PHARYNGEAL WALL			JNJ_OPTUM_EHR_NLPM
6	[COVID19 V1] Fever (38.0∞C or higher) measurement and observation	0	ASPIRATION.PHARYNGEAL	ASPIRATION.PHARYNGEAL			JNJ_OPTUM_EHR_NLPM
6	[COVID19 V1] Fever (38.0∞C or higher) measurement and observation	0	COORDINATION.ORAL;PHARYNGEAL	COORDINATION.ORAL;PHARYNGEAL			JNJ_OPTUM_EHR_NLPM
6	[COVID19 V1] Fever (38.0∞C or higher) measurement and observation	0	CPAP.NASOPHARYNGEAL	CPAP.NASOPHARYNGEAL			JNJ_OPTUM_EHR_NLPM
6	[COVID19 V1] Fever (38.0∞C or higher) measurement and observation	0	CYST.LEFT TEMPLE	CYST.LEFT TEMPLE			JNJ_OPTUM_EHR_NLPM
6	[COVID19 V1] Fever (38.0∞C or higher) measurement and observation	0	CYST.NASOPHARYNGEAL	CYST.NASOPHARYNGEAL			JNJ_OPTUM_EHR_NLPM
6	[COVID19 V1] Fever (38.0∞C or higher) measurement and observation	0	DEEP.LARYNGEAL	DEEP.LARYNGEAL			JNJ_OPTUM_EHR_NLPM
6	[COVID19 V1] Fever (38.0∞C or higher) measurement and observation	0	ER;TEMPERATURE	ER;TEMPERATURE			JNJ_OPTUM_EHR_NLPM
6	[COVID19 V1] Fever (38.0∞C or higher) measurement and observation	0	FLUID.RETROPHARYNGEAL	FLUID.RETROPHARYNGEAL			JNJ_OPTUM_EHR_NLPM
6	[COVID19 V1] Fever (38.0∞C or higher) measurement and observation	0	HEARING.LEFT EAR;TYMPANIC MEMBRANE;EXTERNAL EAR;EAR CANAL	HEARING.LEFT EAR;TYMPANIC MEMBRANE;EXTERNAL EAR;EAR CANAL			JNJ_OPTUM_EHR_NLPM
6	[COVID19 V1] Fever (38.0∞C or higher) measurement and observation	0	HEARING.RIGHT EAR;TYMPANIC MEMBRANE;EXTERNAL EAR;EAR CANAL	HEARING.RIGHT EAR;TYMPANIC MEMBRANE;EXTERNAL EAR;EAR CANAL			JNJ_OPTUM_EHR_NLPM
6	[COVID19 V1] Fever (38.0∞C or higher) measurement and observation	0	HEARING SCREEN.LEFT TYMPANIC MEMBRANE	HEARING SCREEN.LEFT TYMPANIC MEMBRANE			JNJ_OPTUM_EHR_NLPM
6	[COVID19 V1] Fever (38.0∞C or higher) measurement and observation	0	K.TYMPANIC MEMBRANE	K.TYMPANIC MEMBRANE			JNJ_OPTUM_EHR_NLPM
6	[COVID19 V1] Fever (38.0∞C or higher) measurement and observation	0	LIFT.LARYNGEAL	LIFT.LARYNGEAL			JNJ_OPTUM_EHR_NLPM
6	[COVID19 V1] Fever (38.0∞C or higher) measurement and observation	0	MALLAMPATI.LATERAL PHARYNGEAL WALL	MALLAMPATI.LATERAL PHARYNGEAL WALL			JNJ_OPTUM_EHR_NLPM
6	[COVID19 V1] Fever (38.0∞C or higher) measurement and observation	0	MALLAMPATI.MOUTH;LATERAL PHARYNGEAL WALL	MALLAMPATI.MOUTH;LATERAL PHARYNGEAL WALL			JNJ_OPTUM_EHR_NLPM
6	[COVID19 V1] Fever (38.0∞C or higher) measurement and observation	0	MALLAMPATI.ORAL;PHARYNGEAL	MALLAMPATI.ORAL;PHARYNGEAL			JNJ_OPTUM_EHR_NLPM
6	[COVID19 V1] Fever (38.0∞C or higher) measurement and observation	0	MALLAMPATI.RETROPHARYNGEAL SPACE	MALLAMPATI.RETROPHARYNGEAL SPACE			JNJ_OPTUM_EHR_NLPM
6	[COVID19 V1] Fever (38.0∞C or higher) measurement and observation	0	MASS.LEFT NASOPHARYNGEAL	MASS.LEFT NASOPHARYNGEAL			JNJ_OPTUM_EHR_NLPM
6	[COVID19 V1] Fever (38.0∞C or higher) measurement and observation	0	MASS.LEFT PARAPHARYNGEAL SPACE	MASS.LEFT PARAPHARYNGEAL SPACE			JNJ_OPTUM_EHR_NLPM
6	[COVID19 V1] Fever (38.0∞C or higher) measurement and observation	0	MASS.NASOPHARYNGEAL	MASS.NASOPHARYNGEAL			JNJ_OPTUM_EHR_NLPM
6	[COVID19 V1] Fever (38.0∞C or higher) measurement and observation	0	MASS.PARAPHARYNGEAL SPACE	MASS.PARAPHARYNGEAL SPACE			JNJ_OPTUM_EHR_NLPM
6	[COVID19 V1] Fever (38.0∞C or higher) measurement and observation	0	MASS.PHARYNGEAL	MASS.PHARYNGEAL			JNJ_OPTUM_EHR_NLPM
6	[COVID19 V1] Fever (38.0∞C or higher) measurement and observation	0	MASS.RETROPHARYNGEAL	MASS.RETROPHARYNGEAL			JNJ_OPTUM_EHR_NLPM
6	[COVID19 V1] Fever (38.0∞C or higher) measurement and observation	0	MASS.RIGHT NASOPHARYNGEAL	MASS.RIGHT NASOPHARYNGEAL			JNJ_OPTUM_EHR_NLPM
6	[COVID19 V1] Fever (38.0∞C or higher) measurement and observation	0	MASS.RIGHT PARAPHARYNGEAL SPACE	MASS.RIGHT PARAPHARYNGEAL SPACE			JNJ_OPTUM_EHR_NLPM
6	[COVID19 V1] Fever (38.0∞C or higher) measurement and observation	0	MAXIMUM TEMPERATURE	MAXIMUM TEMPERATURE			JNJ_OPTUM_EHR_NLPM
6	[COVID19 V1] Fever (38.0∞C or higher) measurement and observation	0	MAXIMUM TEMPERATURE.AXILLARY	MAXIMUM TEMPERATURE.AXILLARY			JNJ_OPTUM_EHR_NLPM
6	[COVID19 V1] Fever (38.0∞C or higher) measurement and observation	0	MAXIMUM TEMPERATURE.ORAL	MAXIMUM TEMPERATURE.ORAL			JNJ_OPTUM_EHR_NLPM
6	[COVID19 V1] Fever (38.0∞C or higher) measurement and observation	0	MAXIMUM TEMPERATURE.RECTAL	MAXIMUM TEMPERATURE.RECTAL			JNJ_OPTUM_EHR_NLPM
6	[COVID19 V1] Fever (38.0∞C or higher) measurement and observation	0	MAXIMUM TEMPERATURE.RECTUM	MAXIMUM TEMPERATURE.RECTUM			JNJ_OPTUM_EHR_NLPM
6	[COVID19 V1] Fever (38.0∞C or higher) measurement and observation	0	NASOPHARYNGEAL SWAB	NASOPHARYNGEAL SWAB			JNJ_OPTUM_EHR_NLPM
6	[COVID19 V1] Fever (38.0∞C or higher) measurement and observation	0	NASOPHARYNGOSCOPY	NASOPHARYNGOSCOPY			JNJ_OPTUM_EHR_NLPM
6	[COVID19 V1] Fever (38.0∞C or higher) measurement and observation	0	ORAL	ORAL			JNJ_OPTUM_EHR_NLPM
6	[COVID19 V1] Fever (38.0∞C or higher) measurement and observation	0	PAIN.BILATERAL TEMPLES	PAIN.BILATERAL TEMPLES			JNJ_OPTUM_EHR_NLPM
6	[COVID19 V1] Fever (38.0∞C or higher) measurement and observation	0	PAIN.LEFT TEMPLE	PAIN.LEFT TEMPLE			JNJ_OPTUM_EHR_NLPM
6	[COVID19 V1] Fever (38.0∞C or higher) measurement and observation	0	PRESSURE.ESOPHAGEAL SPHINCTER	PRESSURE.ESOPHAGEAL SPHINCTER			JNJ_OPTUM_EHR_NLPM
6	[COVID19 V1] Fever (38.0∞C or higher) measurement and observation	0	PRESSURE.PHARYNGEAL	PRESSURE.PHARYNGEAL			JNJ_OPTUM_EHR_NLPM
6	[COVID19 V1] Fever (38.0∞C or higher) measurement and observation	0	PR.TYMPANIC MEMBRANE;BILATERAL	PR.TYMPANIC MEMBRANE;BILATERAL			JNJ_OPTUM_EHR_NLPM
6	[COVID19 V1] Fever (38.0∞C or higher) measurement and observation	0	RECTAL TEMPERATURE	RECTAL TEMPERATURE			JNJ_OPTUM_EHR_NLPM
6	[COVID19 V1] Fever (38.0∞C or higher) measurement and observation	0	RESPIRATIONS.AXILLARY	RESPIRATIONS.AXILLARY			JNJ_OPTUM_EHR_NLPM
6	[COVID19 V1] Fever (38.0∞C or higher) measurement and observation	0	STRENGTH.LARYNGEAL	STRENGTH.LARYNGEAL			JNJ_OPTUM_EHR_NLPM
6	[COVID19 V1] Fever (38.0∞C or higher) measurement and observation	0	STRENGTH.LARYNGEAL;PHARYNGEAL	STRENGTH.LARYNGEAL;PHARYNGEAL			JNJ_OPTUM_EHR_NLPM
6	[COVID19 V1] Fever (38.0∞C or higher) measurement and observation	0	STRENGTH.ORAL;PHARYNGEAL	STRENGTH.ORAL;PHARYNGEAL			JNJ_OPTUM_EHR_NLPM
6	[COVID19 V1] Fever (38.0∞C or higher) measurement and observation	0	STRENGTH.PHARYNGEAL	STRENGTH.PHARYNGEAL			JNJ_OPTUM_EHR_NLPM
6	[COVID19 V1] Fever (38.0∞C or higher) measurement and observation	0	STRENGTH.PHARYNGEAL;LARYNGEAL	STRENGTH.PHARYNGEAL;LARYNGEAL			JNJ_OPTUM_EHR_NLPM
6	[COVID19 V1] Fever (38.0∞C or higher) measurement and observation	0	TEMPERATURE	TEMPERATURE			JNJ_OPTUM_EHR_NLPM
6	[COVID19 V1] Fever (38.0∞C or higher) measurement and observation	0	TEMPERATURE.ABDOMEN	TEMPERATURE.ABDOMEN			JNJ_OPTUM_EHR_NLPM
6	[COVID19 V1] Fever (38.0∞C or higher) measurement and observation	0	TEMPERATURE.ANKLE	TEMPERATURE.ANKLE			JNJ_OPTUM_EHR_NLPM
6	[COVID19 V1] Fever (38.0∞C or higher) measurement and observation	0	TEMPERATURE.ANKLES	TEMPERATURE.ANKLES			JNJ_OPTUM_EHR_NLPM
6	[COVID19 V1] Fever (38.0∞C or higher) measurement and observation	0	TEMPERATURE.AORTIC ROOT	TEMPERATURE.AORTIC ROOT			JNJ_OPTUM_EHR_NLPM
6	[COVID19 V1] Fever (38.0∞C or higher) measurement and observation	0	TEMPERATURE.APICAL	TEMPERATURE.APICAL			JNJ_OPTUM_EHR_NLPM
6	[COVID19 V1] Fever (38.0∞C or higher) measurement and observation	0	TEMPERATURE.AREAS;BODY	TEMPERATURE.AREAS;BODY			JNJ_OPTUM_EHR_NLPM
6	[COVID19 V1] Fever (38.0∞C or higher) measurement and observation	0	TEMPERATURE.ARM	TEMPERATURE.ARM			JNJ_OPTUM_EHR_NLPM
6	[COVID19 V1] Fever (38.0∞C or higher) measurement and observation	0	TEMPERATURE.ARMPIT	TEMPERATURE.ARMPIT			JNJ_OPTUM_EHR_NLPM
6	[COVID19 V1] Fever (38.0∞C or higher) measurement and observation	0	TEMPERATURE.ARMS	TEMPERATURE.ARMS			JNJ_OPTUM_EHR_NLPM
6	[COVID19 V1] Fever (38.0∞C or higher) measurement and observation	0	TEMPERATURE.ARMS;LEGS	TEMPERATURE.ARMS;LEGS			JNJ_OPTUM_EHR_NLPM
6	[COVID19 V1] Fever (38.0∞C or higher) measurement and observation	0	TEMP	TEMP			JNJ_OPTUM_EHR_OBTYPE
7	[OHDSI Cov19] Cough	45934180	5957	PRODUCTIVE COUGH	Symptom/Finding	Condition	CIEL
7	[OHDSI Cov19] Cough	45946545	154489	absent cough reflex	Diagnosis	Condition	CIEL
7	[OHDSI Cov19] Cough	45946047	152640	NON-PRODUCTIVE COUGH	Diagnosis	Condition	CIEL
7	[OHDSI Cov19] Cough	45940406	126328	Smokers' Cough	Diagnosis	Condition	CIEL
7	[OHDSI Cov19] Cough	45914587	126001	Sputum Abnormal - Amount	Diagnosis	Condition	CIEL
7	[OHDSI Cov19] Cough	45932816	143264	Cough	Diagnosis	Condition	CIEL
7	[OHDSI Cov19] Cough	45932270	126000	Sputum Abnormal - Color	Diagnosis	Condition	CIEL
7	[OHDSI Cov19] Cough	45926359	152704	Throat Clearing	Diagnosis	Condition	CIEL
7	[OHDSI Cov19] Cough	45932269	125999	Sputum Abnormal - Odor	Diagnosis	Condition	CIEL
7	[OHDSI Cov19] Cough	45930330	152552	PRODUCTIVE COUGH	Diagnosis	Condition	CIEL
7	[OHDSI Cov19] Cough	45923276	124910	Thick Sputum	Diagnosis	Condition	CIEL
7	[OHDSI Cov19] Cough	45921304	143385	Copious Sputum	Diagnosis	Condition	CIEL
7	[OHDSI Cov19] Cough	45918217	159799	cough lasting more than 2 weeks	Symptom/Finding	Condition	CIEL
7	[OHDSI Cov19] Cough	45917745	1487	COUGH LASTING MORE THAN 3 WEEKS	Finding	Condition	CIEL
7	[OHDSI Cov19] Cough	45917170	155029	allergic cough	Diagnosis	Condition	CIEL
7	[OHDSI Cov19] Cough	45930047	150806	Abnormal Sputum	Diagnosis	Condition	CIEL
7	[OHDSI Cov19] Cough	45954340	125998	Sputum Finding	Diagnosis	Condition	CIEL
7	[OHDSI Cov19] Cough	45950175	145455	Chronic Cough	Diagnosis	Condition	CIEL
7	[OHDSI Cov19] Cough	45606792	R05	Cough	ICD10 Hierarchy	Condition	ICD10
7	[OHDSI Cov19] Cough	45558452	R09.3	Abnormal sputum	ICD10 code	Condition	ICD10
7	[OHDSI Cov19] Cough	35211288	R09.3	Abnormal sputum	4-char billing code	Condition	ICD10CM
7	[OHDSI Cov19] Cough	35211275	R05	Cough	3-char billing code	Condition	ICD10CM
7	[OHDSI Cov19] Cough	44828154	786.2	Cough	4-dig billing code	Condition	ICD9CM
7	[OHDSI Cov19] Cough	44837436	786.4	Abnormal sputum	4-dig billing code	Condition	ICD9CM
7	[OHDSI Cov19] Cough	45612914	D003371	Cough	Main Heading	Condition	MeSH
7	[OHDSI Cov19] Cough	45530317	7833PE	COUGH PERSISTANT	OXMIS	Condition	OXMIS
7	[OHDSI Cov19] Cough	45530316	7833BC	COUGH CHESTY	OXMIS	Condition	OXMIS
7	[OHDSI Cov19] Cough	45525313	7833AB	COUGH PAROXYSMAL	OXMIS	Condition	OXMIS
7	[OHDSI Cov19] Cough	45526382	7833CH	COUGH CHRONIC	OXMIS	Condition	OXMIS
7	[OHDSI Cov19] Cough	45529305	7833G	FEVER WITH COUGH	OXMIS	Condition	OXMIS
7	[OHDSI Cov19] Cough	45528339	7833MN	MORNING COUGH	OXMIS	Condition	OXMIS
7	[OHDSI Cov19] Cough	45528338	7833BA	PRODUCTIVE COUGH	OXMIS	Condition	OXMIS
7	[OHDSI Cov19] Cough	45527349	7833HP	PAINFUL COUGH	OXMIS	Condition	OXMIS
7	[OHDSI Cov19] Cough	45526383	7834AB	SPUTUM ABNORMAL	OXMIS	Condition	OXMIS
7	[OHDSI Cov19] Cough	45527347	7833B	COUGH BRONCHIAL	OXMIS	Condition	OXMIS
7	[OHDSI Cov19] Cough	45525314	7833AP	SPASMODIC COUGH	OXMIS	Condition	OXMIS
7	[OHDSI Cov19] Cough	45525315	7834AN	SPUTUM NOT INFECTED	OXMIS	Condition	OXMIS
7	[OHDSI Cov19] Cough	45532380	7833E	EVENING COUGH	OXMIS	Condition	OXMIS
7	[OHDSI Cov19] Cough	45526381	7833CD	DRY COUGH	OXMIS	Condition	OXMIS
7	[OHDSI Cov19] Cough	45526380	7833A	COUGH	OXMIS	Condition	OXMIS
7	[OHDSI Cov19] Cough	45530318	7834PT	SPUTUM PURULENT	OXMIS	Condition	OXMIS
7	[OHDSI Cov19] Cough	45478471	1716	Productive cough NOS	Read	Condition	Read
7	[OHDSI Cov19] Cough	45478472	171B.00	Persistent cough	Read	Condition	Read
7	[OHDSI Cov19] Cough	45478473	171H.00	Difficulty in coughing up sputum	Read	Condition	Read
7	[OHDSI Cov19] Cough	45482124	4E28.00	Yellow sputum	Read	Condition	Read
7	[OHDSI Cov19] Cough	45482125	4E2B.00	Bronchial casts	Read	Condition	Read
7	[OHDSI Cov19] Cough	45482126	4E2D.00	White sputum	Read	Condition	Read
7	[OHDSI Cov19] Cough	45482127	4E2E100	Moderate sputum	Read	Condition	Read
7	[OHDSI Cov19] Cough	45484088	R064200	[D]Sputum abnormal - odour	Read	Condition	Read
7	[OHDSI Cov19] Cough	45488453	171E.00	Unexplained cough	Read	Condition	Read
7	[OHDSI Cov19] Cough	45488820	4E...11	Mucoid sputum - O/E	Read	Condition	Read
7	[OHDSI Cov19] Cough	45491734	173B.00	Nocturnal cough / wheeze	Read	Condition	Read
7	[OHDSI Cov19] Cough	45492092	4E2E011	Profuse sputum	Read	Condition	Read
7	[OHDSI Cov19] Cough	45495338	4E12.00	Sputum examination: normal	Read	Condition	Read
7	[OHDSI Cov19] Cough	45495339	4E2E000	Copious sputum	Read	Condition	Read
7	[OHDSI Cov19] Cough	45495340	4E38.00	Sputum: tubercle on Z-N stain	Read	Condition	Read
7	[OHDSI Cov19] Cough	45497275	R062.00	[D]Cough	Read	Condition	Read
7	[OHDSI Cov19] Cough	45498323	171..11	C/O - cough	Read	Condition	Read
7	[OHDSI Cov19] Cough	45498675	4E21.00	Sputum appears normal	Read	Condition	Read
7	[OHDSI Cov19] Cough	45501640	1719.11	Bronchial cough	Read	Condition	Read
7	[OHDSI Cov19] Cough	45504961	171J.00	Reflux cough	Read	Condition	Read
7	[OHDSI Cov19] Cough	45511618	171..00	Cough	Read	Condition	Read
7	[OHDSI Cov19] Cough	45511619	171C.00	Morning cough	Read	Condition	Read
7	[OHDSI Cov19] Cough	45511620	171D.00	Evening cough	Read	Condition	Read
7	[OHDSI Cov19] Cough	45511989	4E2C.00	Brown sputum	Read	Condition	Read
7	[OHDSI Cov19] Cough	45513997	R062100	[D]Episodic dry cough	Read	Condition	Read
7	[OHDSI Cov19] Cough	45518344	1714	Productive cough -green sputum	Read	Condition	Read
7	[OHDSI Cov19] Cough	45520591	R064300	[D]Abnormal sputum - tenacious	Read	Condition	Read
7	[OHDSI Cov19] Cough	45521610	1712	Dry cough	Read	Condition	Read
7	[OHDSI Cov19] Cough	45521961	4E23.00	Sputum: mucopurulent	Read	Condition	Read
7	[OHDSI Cov19] Cough	45502000	4E29100	Pale green sputum	Read	Condition	Read
7	[OHDSI Cov19] Cough	45422135	4E34.00	Sputum: asbestos bodies	Read	Condition	Read
7	[OHDSI Cov19] Cough	45428375	1716.11	Coughing up phlegm	Read	Condition	Read
7	[OHDSI Cov19] Cough	45428710	4E22.00	Sputum: excessive - mucoid	Read	Condition	Read
7	[OHDSI Cov19] Cough	45431655	1713	Productive cough -clear sputum	Read	Condition	Read
7	[OHDSI Cov19] Cough	45432005	4E2F.00	Grey sputum	Read	Condition	Read
7	[OHDSI Cov19] Cough	45432006	4E3Z.12	Sputum appears infected	Read	Condition	Read
7	[OHDSI Cov19] Cough	45432024	4KC0.00	Sputum cytology positive	Read	Condition	Read
7	[OHDSI Cov19] Cough	45433962	R064.00	[D]Abnormal sputum	Read	Condition	Read
7	[OHDSI Cov19] Cough	45435003	171G.00	Bovine cough	Read	Condition	Read
7	[OHDSI Cov19] Cough	45435361	4E13.00	Sputum examination: abnormal	Read	Condition	Read
7	[OHDSI Cov19] Cough	45435362	4E26.00	Sputum: fetid/offensive	Read	Condition	Read
7	[OHDSI Cov19] Cough	45435363	4E35.00	Sputum: blood cells present	Read	Condition	Read
7	[OHDSI Cov19] Cough	45435380	4KC..00	Sputum cytology	Read	Condition	Read
7	[OHDSI Cov19] Cough	45438665	4E14.00	Sputum - not infected	Read	Condition	Read
7	[OHDSI Cov19] Cough	45441602	171L.00	Cough on exercise	Read	Condition	Read
7	[OHDSI Cov19] Cough	45441961	4E2G.00	Bloodstained sputum	Read	Condition	Read
7	[OHDSI Cov19] Cough	45444911	171..12	Sputum - symptom	Read	Condition	Read
7	[OHDSI Cov19] Cough	45445263	4E29000	Dark green sputum	Read	Condition	Read
7	[OHDSI Cov19] Cough	45448203	171F.00	Cough with fever	Read	Condition	Read
7	[OHDSI Cov19] Cough	45448555	4E29.00	Green sputum	Read	Condition	Read
7	[OHDSI Cov19] Cough	45448556	4E32.11	Eosinophils: sputum	Read	Condition	Read
7	[OHDSI Cov19] Cough	45451915	4E31.00	Sputum microscopy: NAD	Read	Condition	Read
7	[OHDSI Cov19] Cough	45451916	4E33.00	Sputum: malignant cells	Read	Condition	Read
7	[OHDSI Cov19] Cough	45451917	4E36.00	Sputum: pus cells present	Read	Condition	Read
7	[OHDSI Cov19] Cough	45453882	R064z00	[D]Abnormal sputum NOS	Read	Condition	Read
7	[OHDSI Cov19] Cough	45454880	1719	Chesty cough	Read	Condition	Read
7	[OHDSI Cov19] Cough	45455234	4E2E200	No sputum	Read	Condition	Read
7	[OHDSI Cov19] Cough	45455235	4E32.00	Sputum: eosinophilia	Read	Condition	Read
7	[OHDSI Cov19] Cough	45455236	4E38.11	Acid fast bacilli in sputum	Read	Condition	Read
7	[OHDSI Cov19] Cough	45458254	1715	Productive cough-yellow sputum	Read	Condition	Read
7	[OHDSI Cov19] Cough	45458587	4E27.00	Clear sputum	Read	Condition	Read
7	[OHDSI Cov19] Cough	45460575	R064100	[D]Sputum abnormal - colour	Read	Condition	Read
7	[OHDSI Cov19] Cough	45462004	4E24.00	Sputum: contains blood	Read	Condition	Read
7	[OHDSI Cov19] Cough	45462005	4E3Z.11	Sputum evidence of infection	Read	Condition	Read
7	[OHDSI Cov19] Cough	45465065	171A.00	Chronic cough	Read	Condition	Read
7	[OHDSI Cov19] Cough	45465407	4E2E300	Scanty sputum	Read	Condition	Read
7	[OHDSI Cov19] Cough	45471799	171K.00	Barking cough	Read	Condition	Read
7	[OHDSI Cov19] Cough	45473599	H310100	Smokers' cough	Read	Condition	Read
7	[OHDSI Cov19] Cough	45475118	171Z.00	Cough symptom NOS	Read	Condition	Read
7	[OHDSI Cov19] Cough	45477437	R064000	[D]Sputum abnormal - amount	Read	Condition	Read
7	[OHDSI Cov19] Cough	4267353	365447006	O/E - sputum - finding	Clinical Finding	Condition	SNOMED
7	[OHDSI Cov19] Cough	4269128	366126005	Finding related to ability to cough up sputum	Clinical Finding	Condition	SNOMED
7	[OHDSI Cov19] Cough	4269800	62548007	Nocturnal cough	Clinical Finding	Condition	SNOMED
7	[OHDSI Cov19] Cough	4270340	62731002	Increasing frequency of cough	Clinical Finding	Condition	SNOMED
7	[OHDSI Cov19] Cough	4271318	63000007	Spasmodic cough	Clinical Finding	Condition	SNOMED
7	[OHDSI Cov19] Cough	4273030	365444004	Consistency of sputum - finding	Clinical Finding	Condition	SNOMED
7	[OHDSI Cov19] Cough	4273031	365445003	Color of sputum - finding	Clinical Finding	Condition	SNOMED
7	[OHDSI Cov19] Cough	4274411	365446002	Volume of sputum - finding	Clinical Finding	Condition	SNOMED
7	[OHDSI Cov19] Cough	4275649	366124008	Finding related to ability to cough	Clinical Finding	Condition	SNOMED
7	[OHDSI Cov19] Cough	4276051	64503007	Mucoid sputum	Clinical Finding	Condition	SNOMED
7	[OHDSI Cov19] Cough	4278454	366125009	Finding related to ability to cough voluntarily	Clinical Finding	Condition	SNOMED
7	[OHDSI Cov19] Cough	4283806	6686005	Blood streaked sputum	Clinical Finding	Condition	SNOMED
7	[OHDSI Cov19] Cough	4287098	68423001	Frothy sputum	Clinical Finding	Condition	SNOMED
7	[OHDSI Cov19] Cough	4323492	427931002	White sputum	Clinical Finding	Condition	SNOMED
7	[OHDSI Cov19] Cough	4323688	7142008	Cough at rest	Clinical Finding	Condition	SNOMED
7	[OHDSI Cov19] Cough	35626061	769211009	No cough strength	Clinical Finding	Condition	SNOMED
7	[OHDSI Cov19] Cough	40303830	139176003	Sputum - symptom	Clinical Finding	Condition	SNOMED
7	[OHDSI Cov19] Cough	40303833	139179005	Dry cough	Clinical Finding	Condition	SNOMED
7	[OHDSI Cov19] Cough	40303834	139180008	Productive cough -clear sputum	Clinical Finding	Condition	SNOMED
7	[OHDSI Cov19] Cough	40303836	139181007	Productive cough -green sputum	Clinical Finding	Condition	SNOMED
7	[OHDSI Cov19] Cough	40303837	139182000	Productive cough-yellow sputum	Clinical Finding	Condition	SNOMED
7	[OHDSI Cov19] Cough	40303838	139183005	Productive cough NOS	Clinical Finding	Condition	SNOMED
7	[OHDSI Cov19] Cough	40303841	139186002	Chesty cough	Clinical Finding	Condition	SNOMED
7	[OHDSI Cov19] Cough	40303842	139187006	Chronic cough	Clinical Finding	Condition	SNOMED
7	[OHDSI Cov19] Cough	40303843	139188001	Persistent cough	Clinical Finding	Condition	SNOMED
7	[OHDSI Cov19] Cough	40303844	139189009	Unexplained cough	Clinical Finding	Condition	SNOMED
7	[OHDSI Cov19] Cough	40303845	139190000	Cough symptom NOS	Clinical Finding	Condition	SNOMED
7	[OHDSI Cov19] Cough	40303847	139191001	Blood in sputum - hemoptysis [& symptom]	Clinical Finding	Condition	SNOMED
7	[OHDSI Cov19] Cough	40303861	139203004	Nocturnal cough / wheeze	Clinical Finding	Condition	SNOMED
7	[OHDSI Cov19] Cough	40312230	145218005	Sputum: excessive - mucoid	Clinical Finding	Condition	SNOMED
7	[OHDSI Cov19] Cough	40312231	145219002	Mucopurulent sputum	Clinical Finding	Condition	SNOMED
7	[OHDSI Cov19] Cough	40312232	145220008	Sputum: contains blood	Clinical Finding	Condition	SNOMED
7	[OHDSI Cov19] Cough	40312235	145222000	Sputum: fetid/offensive	Clinical Finding	Condition	SNOMED
7	[OHDSI Cov19] Cough	40312239	145226002	Sputum: eosinophilia	Clinical Finding	Condition	SNOMED
7	[OHDSI Cov19] Cough	40312240	145227006	Sputum: malignant cells	Clinical Finding	Condition	SNOMED
7	[OHDSI Cov19] Cough	40312241	145228001	Sputum: asbestos bodies	Clinical Finding	Condition	SNOMED
7	[OHDSI Cov19] Cough	40312242	145229009	Blood in sputum: [cells present] or [O/E]	Clinical Finding	Condition	SNOMED
7	[OHDSI Cov19] Cough	40312243	145230004	Pus in sputum O/E	Clinical Finding	Condition	SNOMED
7	[OHDSI Cov19] Cough	40312246	145232007	Sputum: tubercle on Z-N stain	Clinical Finding	Condition	SNOMED
7	[OHDSI Cov19] Cough	40314362	145670000	Sputum cytology positive	Clinical Finding	Condition	SNOMED
7	[OHDSI Cov19] Cough	40316535	155567003	Smoker's cough	Clinical Finding	Condition	SNOMED
7	[OHDSI Cov19] Cough	40325159	161921002	C/O - cough	Clinical Finding	Condition	SNOMED
7	[OHDSI Cov19] Cough	40325164	161926007	Productive cough NOS	Clinical Finding	Condition	SNOMED
7	[OHDSI Cov19] Cough	40325168	161930005	Chronic cough	Clinical Finding	Condition	SNOMED
7	[OHDSI Cov19] Cough	40325170	161931009	Persistent cough	Clinical Finding	Condition	SNOMED
7	[OHDSI Cov19] Cough	40325173	161934001	Unexplained cough	Clinical Finding	Condition	SNOMED
7	[OHDSI Cov19] Cough	40325175	161936004	Blood in sputum - haemoptysis	Clinical Finding	Condition	SNOMED
7	[OHDSI Cov19] Cough	40334081	167982003	Phlegm examination	Clinical Finding	Condition	SNOMED
7	[OHDSI Cov19] Cough	40334093	167993001	Sputum: fetid/offensive	Clinical Finding	Condition	SNOMED
7	[OHDSI Cov19] Cough	40345756	266394006	Simple chronic bronchitis	Clinical Finding	Condition	SNOMED
7	[OHDSI Cov19] Cough	40356381	270970009	Blood in sputum: [cells present] or [O/E]	Clinical Finding	Condition	SNOMED
7	[OHDSI Cov19] Cough	40356383	270971008	Sputum: pus cells present	Clinical Finding	Condition	SNOMED
7	[OHDSI Cov19] Cough	40367423	275493006	Spasmodic cough	Clinical Finding	Condition	SNOMED
7	[OHDSI Cov19] Cough	40482863	445241004	Postviral cough	Clinical Finding	Condition	SNOMED
7	[OHDSI Cov19] Cough	40504197	301235001	Observation of cough	Clinical Finding	Condition	SNOMED
7	[OHDSI Cov19] Cough	40545763	366956000	Cough with fever	Clinical Finding	Condition	SNOMED
7	[OHDSI Cov19] Cough	40546672	367181007	Cough with fever	Clinical Finding	Condition	SNOMED
7	[OHDSI Cov19] Cough	40562760	389322008	Evening cough	Clinical Finding	Condition	SNOMED
7	[OHDSI Cov19] Cough	40562761	389323003	Morning cough	Clinical Finding	Condition	SNOMED
7	[OHDSI Cov19] Cough	42538317	758674005	Sputum loose	Clinical Finding	Condition	SNOMED
7	[OHDSI Cov19] Cough	44789249	200151000000106	Reflux cough	Clinical Finding	Condition	SNOMED
7	[OHDSI Cov19] Cough	44806100	810511000000109	[D]Episodic dry cough	Clinical Finding	Condition	SNOMED
7	[OHDSI Cov19] Cough	44808882	860741000000100	Dark green sputum	Clinical Finding	Condition	SNOMED
7	[OHDSI Cov19] Cough	44808883	860761000000104	Pale green sputum	Clinical Finding	Condition	SNOMED
7	[OHDSI Cov19] Cough	44789593	205221000000104	Bronchial casts	Clinical Finding	Condition	SNOMED
7	[OHDSI Cov19] Cough	254761	49727002	Cough	Clinical Finding	Condition	SNOMED
7	[OHDSI Cov19] Cough	433596	274708000	Abnormal sputum	Clinical Finding	Condition	SNOMED
7	[OHDSI Cov19] Cough	443363	275787002	Acid-fast bacilli in sputum	Clinical Finding	Condition	SNOMED
7	[OHDSI Cov19] Cough	4000163	19282004	Cough on exercise	Clinical Finding	Condition	SNOMED
7	[OHDSI Cov19] Cough	4008103	111987004	Expectoration of currant jelly sputum	Clinical Finding	Condition	SNOMED
7	[OHDSI Cov19] Cough	4009383	102580004	Cough suppression	Clinical Finding	Condition	SNOMED
7	[OHDSI Cov19] Cough	4009942	111962006	Postural cough	Clinical Finding	Condition	SNOMED
7	[OHDSI Cov19] Cough	4021673	225575005	Unable to cough up sputum	Clinical Finding	Condition	SNOMED
7	[OHDSI Cov19] Cough	4023177	225576006	Able to cough up sputum	Clinical Finding	Condition	SNOMED
7	[OHDSI Cov19] Cough	4038519	11833005	Dry cough	Clinical Finding	Condition	SNOMED
7	[OHDSI Cov19] Cough	4043775	167992006	Sputum: frothy/watery	Clinical Finding	Condition	SNOMED
7	[OHDSI Cov19] Cough	4043777	168000008	Sputum: blood cells present	Clinical Finding	Condition	SNOMED
7	[OHDSI Cov19] Cough	4048098	135883003	Cough with fever	Clinical Finding	Condition	SNOMED
7	[OHDSI Cov19] Cough	4048218	123819004	Cough reflex absent	Clinical Finding	Condition	SNOMED
7	[OHDSI Cov19] Cough	4048759	20670007	Brassy cough	Clinical Finding	Condition	SNOMED
7	[OHDSI Cov19] Cough	4055979	167987009	Sputum - not infected	Clinical Finding	Condition	SNOMED
7	[OHDSI Cov19] Cough	4055980	167990003	Sputum appears normal	Clinical Finding	Condition	SNOMED
7	[OHDSI Cov19] Cough	4056411	168477001	Sputum cytology positive	Clinical Finding	Condition	SNOMED
7	[OHDSI Cov19] Cough	4057015	167996009	Sputum microscopy: NAD	Clinical Finding	Condition	SNOMED
7	[OHDSI Cov19] Cough	4057016	167998005	Sputum: malignant cells	Clinical Finding	Condition	SNOMED
7	[OHDSI Cov19] Cough	4057607	167985001	Sputum examination: normal	Clinical Finding	Condition	SNOMED
7	[OHDSI Cov19] Cough	4057608	167986000	Sputum examination: abnormal	Clinical Finding	Condition	SNOMED
7	[OHDSI Cov19] Cough	4057609	167991004	Sputum: excessive - mucoid	Clinical Finding	Condition	SNOMED
7	[OHDSI Cov19] Cough	4057610	167997000	Sputum: eosinophilia	Clinical Finding	Condition	SNOMED
7	[OHDSI Cov19] Cough	4057611	167999002	Sputum: asbestos bodies	Clinical Finding	Condition	SNOMED
7	[OHDSI Cov19] Cough	4057613	168001007	Sputum: pus cells present	Clinical Finding	Condition	SNOMED
7	[OHDSI Cov19] Cough	4058584	161933007	Evening cough	Clinical Finding	Condition	SNOMED
7	[OHDSI Cov19] Cough	4059017	161925006	Productive cough-yellow sputum	Clinical Finding	Condition	SNOMED
7	[OHDSI Cov19] Cough	4059020	161932002	Morning cough	Clinical Finding	Condition	SNOMED
7	[OHDSI Cov19] Cough	4059373	168476005	Sputum cytology	Clinical Finding	Condition	SNOMED
7	[OHDSI Cov19] Cough	4060051	161924005	Productive cough -green sputum	Clinical Finding	Condition	SNOMED
7	[OHDSI Cov19] Cough	4060224	161923004	Productive cough -clear sputum	Clinical Finding	Condition	SNOMED
7	[OHDSI Cov19] Cough	4060225	161929000	Chesty cough	Clinical Finding	Condition	SNOMED
7	[OHDSI Cov19] Cough	4060226	161935000	Cough symptom NOS	Clinical Finding	Condition	SNOMED
7	[OHDSI Cov19] Cough	4060313	161947006	Nocturnal cough / wheeze	Clinical Finding	Condition	SNOMED
7	[OHDSI Cov19] Cough	4077128	17986004	Barking cough	Clinical Finding	Condition	SNOMED
7	[OHDSI Cov19] Cough	4077210	276314008	Coughing ineffective	Clinical Finding	Condition	SNOMED
7	[OHDSI Cov19] Cough	4077372	275718000	Mucoid sputum - O/E	Clinical Finding	Condition	SNOMED
7	[OHDSI Cov19] Cough	4077373	275719008	Sputum evidence of infection	Clinical Finding	Condition	SNOMED
7	[OHDSI Cov19] Cough	4080153	277903005	Thick sputum	Clinical Finding	Condition	SNOMED
7	[OHDSI Cov19] Cough	4080265	277907006	Yellow sputum	Clinical Finding	Condition	SNOMED
7	[OHDSI Cov19] Cough	4080583	277906002	Creamy sputum	Clinical Finding	Condition	SNOMED
7	[OHDSI Cov19] Cough	4082168	277357006	Sputum retention	Clinical Finding	Condition	SNOMED
7	[OHDSI Cov19] Cough	4082813	277910004	Brown sputum	Clinical Finding	Condition	SNOMED
7	[OHDSI Cov19] Cough	4086357	24816000	Rusty sputum	Clinical Finding	Condition	SNOMED
7	[OHDSI Cov19] Cough	4086814	248589007	Clearing throat - hawking	Clinical Finding	Condition	SNOMED
7	[OHDSI Cov19] Cough	4086815	248594007	Tracheal esophageal fistula cough	Clinical Finding	Condition	SNOMED
7	[OHDSI Cov19] Cough	4087178	248590003	Unable to cough	Clinical Finding	Condition	SNOMED
7	[OHDSI Cov19] Cough	4087181	248600004	Moderate sputum	Clinical Finding	Condition	SNOMED
7	[OHDSI Cov19] Cough	4088598	248601000	Scanty sputum	Clinical Finding	Condition	SNOMED
7	[OHDSI Cov19] Cough	4088599	248602007	No sputum	Clinical Finding	Condition	SNOMED
7	[OHDSI Cov19] Cough	4088600	248604008	Clear sputum	Clinical Finding	Condition	SNOMED
7	[OHDSI Cov19] Cough	4088601	248605009	Dirty sputum	Clinical Finding	Condition	SNOMED
7	[OHDSI Cov19] Cough	4089228	248595008	Sputum finding	Clinical Finding	Condition	SNOMED
7	[OHDSI Cov19] Cough	4089229	248596009	Sputum - symptom	Clinical Finding	Condition	SNOMED
7	[OHDSI Cov19] Cough	4089232	248599002	Copious sputum	Clinical Finding	Condition	SNOMED
7	[OHDSI Cov19] Cough	4090569	247410004	Painful cough	Clinical Finding	Condition	SNOMED
7	[OHDSI Cov19] Cough	4094147	248593001	Cough when swallowing	Clinical Finding	Condition	SNOMED
7	[OHDSI Cov19] Cough	4102774	28743005	Productive cough	Clinical Finding	Condition	SNOMED
7	[OHDSI Cov19] Cough	4103332	301236000	Effective cough	Clinical Finding	Condition	SNOMED
7	[OHDSI Cov19] Cough	4103346	301289004	Pluggy sputum	Clinical Finding	Condition	SNOMED
7	[OHDSI Cov19] Cough	4103347	301294004	Sweet smelling sputum	Clinical Finding	Condition	SNOMED
7	[OHDSI Cov19] Cough	4109381	284523002	Persistent cough	Clinical Finding	Condition	SNOMED
7	[OHDSI Cov19] Cough	4115388	301292000	Profuse watery sputum	Clinical Finding	Condition	SNOMED
7	[OHDSI Cov19] Cough	4115389	301293005	Finding of odor of sputum	Clinical Finding	Condition	SNOMED
7	[OHDSI Cov19] Cough	4116781	301245004	Difficulty in coughing up sputum	Clinical Finding	Condition	SNOMED
7	[OHDSI Cov19] Cough	4116782	301247007	Does not cough up sputum	Clinical Finding	Condition	SNOMED
7	[OHDSI Cov19] Cough	4116793	301291007	Watery sputum	Clinical Finding	Condition	SNOMED
7	[OHDSI Cov19] Cough	4116989	300959008	Allergic cough	Clinical Finding	Condition	SNOMED
7	[OHDSI Cov19] Cough	4117283	301246003	Does cough up sputum	Clinical Finding	Condition	SNOMED
7	[OHDSI Cov19] Cough	4117288	301290008	Frank blood in sputum	Clinical Finding	Condition	SNOMED
7	[OHDSI Cov19] Cough	4122567	289114008	Does cough	Clinical Finding	Condition	SNOMED
7	[OHDSI Cov19] Cough	4125451	289115009	Does not cough	Clinical Finding	Condition	SNOMED
7	[OHDSI Cov19] Cough	4126096	289965001	Croupy cough	Clinical Finding	Condition	SNOMED
7	[OHDSI Cov19] Cough	4128691	289113002	Able to cough	Clinical Finding	Condition	SNOMED
7	[OHDSI Cov19] Cough	4128692	289116005	Difficulty coughing	Clinical Finding	Condition	SNOMED
7	[OHDSI Cov19] Cough	4137418	306780002	Able to cough voluntarily	Clinical Finding	Condition	SNOMED
7	[OHDSI Cov19] Cough	4143058	267034005	Productive cough NOS	Clinical Finding	Condition	SNOMED
7	[OHDSI Cov19] Cough	4144507	306781003	Unable to cough voluntarily	Clinical Finding	Condition	SNOMED
7	[OHDSI Cov19] Cough	4144508	306782005	Difficulty coughing voluntarily	Clinical Finding	Condition	SNOMED
7	[OHDSI Cov19] Cough	4148736	270031000	Sputum: contains blood	Clinical Finding	Condition	SNOMED
7	[OHDSI Cov19] Cough	4151543	269912000	Sputum: tubercle on Z-N stain	Clinical Finding	Condition	SNOMED
7	[OHDSI Cov19] Cough	4154933	271828007	Sputum abnormal - odor	Clinical Finding	Condition	SNOMED
7	[OHDSI Cov19] Cough	4155913	271826006	Sputum abnormal - amount	Clinical Finding	Condition	SNOMED
7	[OHDSI Cov19] Cough	4155914	271827002	Sputum abnormal - color	Clinical Finding	Condition	SNOMED
7	[OHDSI Cov19] Cough	4158493	272039006	C/O - cough	Clinical Finding	Condition	SNOMED
7	[OHDSI Cov19] Cough	4166934	274399004	Blood in sputum O/E	Clinical Finding	Condition	SNOMED
7	[OHDSI Cov19] Cough	4166935	274400006	Pus in sputum O/E	Clinical Finding	Condition	SNOMED
7	[OHDSI Cov19] Cough	4167374	417850002	Respiratory tract congestion and cough	Clinical Finding	Condition	SNOMED
7	[OHDSI Cov19] Cough	4172486	42192008	Purulent sputum	Clinical Finding	Condition	SNOMED
7	[OHDSI Cov19] Cough	4174286	277900008	Grey sputum	Clinical Finding	Condition	SNOMED
7	[OHDSI Cov19] Cough	4174287	277902000	Stringy sputum	Clinical Finding	Condition	SNOMED
7	[OHDSI Cov19] Cough	4174288	277904004	Thin sputum	Clinical Finding	Condition	SNOMED
7	[OHDSI Cov19] Cough	4174289	277908001	Green sputum	Clinical Finding	Condition	SNOMED
7	[OHDSI Cov19] Cough	4181777	43055001	Expectoration of abnormal sputum	Clinical Finding	Condition	SNOMED
7	[OHDSI Cov19] Cough	4182587	43025008	Paroxysmal cough	Clinical Finding	Condition	SNOMED
7	[OHDSI Cov19] Cough	4183576	43516009	Foul smelling sputum	Clinical Finding	Condition	SNOMED
7	[OHDSI Cov19] Cough	4188217	46789001	Cough after eating	Clinical Finding	Condition	SNOMED
7	[OHDSI Cov19] Cough	4195384	68154008	Chronic cough	Clinical Finding	Condition	SNOMED
7	[OHDSI Cov19] Cough	4196430	315246003	Unexplained cough	Clinical Finding	Condition	SNOMED
7	[OHDSI Cov19] Cough	4199298	52673003	Decreased coughing	Clinical Finding	Condition	SNOMED
7	[OHDSI Cov19] Cough	4203121	309651002	O/E - sputum	Clinical Finding	Condition	SNOMED
7	[OHDSI Cov19] Cough	4231569	8955008	Mucopurulent sputum	Clinical Finding	Condition	SNOMED
7	[OHDSI Cov19] Cough	4243802	59994004	Hacking cough	Clinical Finding	Condition	SNOMED
7	[OHDSI Cov19] Cough	4249554	409596002	Non-productive cough	Clinical Finding	Condition	SNOMED
7	[OHDSI Cov19] Cough	4263877	46802002	Smokers' cough	Clinical Finding	Condition	SNOMED
7	[OHDSI Cov19] Cough	4265470	61281005	Bloodstained sputum	Clinical Finding	Condition	SNOMED
7	[OHDSI Cov19] Cough	4266667	62427007	Bovine cough	Clinical Finding	Condition	SNOMED
7	[OHDSI Cov19] Cough	4266704	62618004	Early morning cough	Clinical Finding	Condition	SNOMED
7	[OHDSI Cov19] Cough	4267352	365443005	Sputum appearance - finding	Clinical Finding	Condition	SNOMED
7	[OHDSI Cov19] Cough	42599738	358791000009101	Cardiogenic cough	Clinical Finding	Condition	SNOMED Veterinary
7	[OHDSI Cov19] Cough	42593427	281231000009104	Tracheal cough	Clinical Finding	Condition	SNOMED Veterinary
7	[OHDSI Cov19] Cough	42593426	281221000009101	Honking cough	Clinical Finding	Condition	SNOMED Veterinary
7	[OHDSI Cov19] Cough	42593424	281201000009107	Acute onset cough	Clinical Finding	Condition	SNOMED Veterinary
7	[OHDSI Cov19] Cough	42599739	358801000009102	Non-cardiogenic cough	Clinical Finding	Condition	SNOMED Veterinary
7	[OHDSI Cov19] Cough	45912479	5958	PRODUCTIVE COUGH QUALITY	Question	Observation	CIEL
7	[OHDSI Cov19] Cough	44793956	390051000000104	[D]Abnormal sputum NOS	Context-dependent	Observation	SNOMED
7	[OHDSI Cov19] Cough	40611751	6368002	Cigarette cough	Qualifier Value	Observation	SNOMED
7	[OHDSI Cov19] Cough	40427274	225588008	Cough when swallowing	Undefined	Observation	SNOMED
7	[OHDSI Cov19] Cough	44813279	498121000000104	[D]Sputum abnormal - colour	Context-dependent	Observation	SNOMED
7	[OHDSI Cov19] Cough	44813278	498101000000108	[D]Abnormal sputum	Context-dependent	Observation	SNOMED
7	[OHDSI Cov19] Cough	44813276	498061000000106	[D]Cough	Context-dependent	Observation	SNOMED
7	[OHDSI Cov19] Cough	44803008	498141000000106	[D]Abnormal sputum - tenacious	Context-dependent	Observation	SNOMED
7	[OHDSI Cov19] Cough	44803007	498131000000102	[D]Sputum abnormal - odour	Context-dependent	Observation	SNOMED
7	[OHDSI Cov19] Cough	44803006	498111000000105	[D]Sputum abnormal - amount	Context-dependent	Observation	SNOMED
7	[OHDSI Cov19] Cough	4118762	207075007	[D]Sputum abnormal - odour	Context-dependent	Observation	SNOMED
7	[OHDSI Cov19] Cough	4118760	207066005	[D]Cough	Context-dependent	Observation	SNOMED
7	[OHDSI Cov19] Cough	4118233	207076008	[D]Abnormal sputum - tenacious	Context-dependent	Observation	SNOMED
7	[OHDSI Cov19] Cough	4118232	207073000	[D]Sputum abnormal - amount	Context-dependent	Observation	SNOMED
7	[OHDSI Cov19] Cough	40319873	158391005	[D]Sputum abnormal - odour	Context-dependent	Observation	SNOMED
7	[OHDSI Cov19] Cough	40319871	158390006	[D]Sputum abnormal - color	Context-dependent	Observation	SNOMED
7	[OHDSI Cov19] Cough	40319870	158389002	[D]Sputum abnormal - amount	Context-dependent	Observation	SNOMED
7	[OHDSI Cov19] Cough	40319869	158388005	[D]Abnormal sputum	Context-dependent	Observation	SNOMED
7	[OHDSI Cov19] Cough	40319864	158383001	[D]Cough	Context-dependent	Observation	SNOMED
7	[OHDSI Cov19] Cough	40312238	145225003	Sputum microscopy: NAD	Observable Entity	Observation	SNOMED
7	[OHDSI Cov19] Cough	40312229	145217000	Sputum appears normal	Context-dependent	Observation	SNOMED
7	[OHDSI Cov19] Cough	40312226	145214007	Sputum - not infected	Context-dependent	Observation	SNOMED
7	[OHDSI Cov19] Cough	40312225	145213001	Sputum examination: abnormal	Context-dependent	Observation	SNOMED
7	[OHDSI Cov19] Cough	40312224	145212006	Sputum examination: normal	Context-dependent	Observation	SNOMED
7	[OHDSI Cov19] Cough	4118931	207074006	[D]Sputum abnormal - color	Context-dependent	Observation	SNOMED
7	[OHDSI Cov19] Cough	4118930	207072005	[D]Abnormal sputum	Context-dependent	Observation	SNOMED
7	[OHDSI Cov19] Cough	40334107	168004004	Sputum evidence of infection	Procedure	Procedure	SNOMED
7	[OHDSI Cov19] Cough	40334106	168003005	Acid fast bacilli in sputum	Procedure	Procedure	SNOMED
7	[OHDSI Cov19] Cough	40314361	145669001	Sputum cytology	Procedure	Procedure	SNOMED
7	[OHDSI Cov19] Cough	0	287	Cough			JNJ_CERNER_EVENT_COD
8	[COVID V1] Shortness of breath (dyspnea)	45944258	130783	Paroxysmal Nocturnal Dyspnea	Diagnosis	Condition	CIEL
8	[COVID V1] Shortness of breath (dyspnea)	45955561	159373	Patient wakes at night with dyspnea	Finding	Condition	CIEL
8	[COVID V1] Shortness of breath (dyspnea)	45927664	133003	Nocturnal Dyspnea	Diagnosis	Condition	CIEL
8	[COVID V1] Shortness of breath (dyspnea)	45955402	149538	Acute Respiratory Distress	Diagnosis	Condition	CIEL
8	[COVID V1] Shortness of breath (dyspnea)	45940817	141599	Dyspnea on Exertion	Diagnosis	Condition	CIEL
8	[COVID V1] Shortness of breath (dyspnea)	45939173	122496	Difficulty breathing	Diagnosis	Condition	CIEL
8	[COVID V1] Shortness of breath (dyspnea)	45929023	141600	SOB (Shortness of Breath)	Diagnosis	Condition	CIEL
8	[COVID V1] Shortness of breath (dyspnea)	45944310	131689	Orthopnea	Diagnosis	Condition	CIEL
8	[COVID V1] Shortness of breath (dyspnea)	45924902	130786	Paroxysmal Dyspnea	Diagnosis	Condition	CIEL
8	[COVID V1] Shortness of breath (dyspnea)	45922774	5961	SHORTNESS OF BREATH AT REST	Symptom/Finding	Condition	CIEL
8	[COVID V1] Shortness of breath (dyspnea)	45907584	110265	Shortness of Breath on Exertion	Diagnosis	Condition	CIEL
8	[COVID V1] Shortness of breath (dyspnea)	45905895	5963	SHORTNESS OF BREATH WITH EXERTION	Symptom/Finding	Condition	CIEL
8	[COVID V1] Shortness of breath (dyspnea)	45558449	R06.0	Dyspnoea	ICD10 code	Condition	ICD10
8	[COVID V1] Shortness of breath (dyspnea)	1572191	R06.0	Dyspnea	4-char nonbill code	Condition	ICD10CM
8	[COVID V1] Shortness of breath (dyspnea)	45534422	R06.02	Shortness of breath	5-char billing code	Condition	ICD10CM
8	[COVID V1] Shortness of breath (dyspnea)	1326788	R06.03	Acute respiratory distress	5-char billing code	Condition	ICD10CM
8	[COVID V1] Shortness of breath (dyspnea)	45597165	R06.01	Orthopnea	5-char billing code	Condition	ICD10CM
8	[COVID V1] Shortness of breath (dyspnea)	45587496	R06.00	Dyspnea, unspecified	5-char billing code	Condition	ICD10CM
8	[COVID V1] Shortness of breath (dyspnea)	45548944	R06.09	Other forms of dyspnea	5-char billing code	Condition	ICD10CM
8	[COVID V1] Shortness of breath (dyspnea)	44824624	786.02	Orthopnea	5-dig billing code	Condition	ICD9CM
8	[COVID V1] Shortness of breath (dyspnea)	44824625	786.05	Shortness of breath	5-dig billing code	Condition	ICD9CM
8	[COVID V1] Shortness of breath (dyspnea)	45612958	D004418	Dyspnea, Paroxysmal	Main Heading	Condition	MeSH
8	[COVID V1] Shortness of breath (dyspnea)	45610513	D004417	Dyspnea	Main Heading	Condition	MeSH
8	[COVID V1] Shortness of breath (dyspnea)	45532223	7032ED	EXERTIONAL DYSPNOEA	OXMIS	Condition	OXMIS
8	[COVID V1] Shortness of breath (dyspnea)	45527344	7832BH	SOB (SHORTNESS OF BREATH)	OXMIS	Condition	OXMIS
8	[COVID V1] Shortness of breath (dyspnea)	45527345	7832BN	NOCTURNAL DYSPNOEA	OXMIS	Condition	OXMIS
8	[COVID V1] Shortness of breath (dyspnea)	45530312	7832BA	DYSPNOEA	OXMIS	Condition	OXMIS
8	[COVID V1] Shortness of breath (dyspnea)	45530314	7832BM	PAROXYSMAL NOCTURNAL DYSPNOEA	OXMIS	Condition	OXMIS
8	[COVID V1] Shortness of breath (dyspnea)	45531320	7832TH	ORTHOPNOEA	OXMIS	Condition	OXMIS
8	[COVID V1] Shortness of breath (dyspnea)	45532377	7832B	BREATHLESSNESS	OXMIS	Condition	OXMIS
8	[COVID V1] Shortness of breath (dyspnea)	45451581	173S.00	Borg Breathlessness Score: 4 somewhat severe	Read	Condition	Read
8	[COVID V1] Shortness of breath (dyspnea)	45454881	173D.00	Nocturnal dyspnoea	Read	Condition	Read
8	[COVID V1] Shortness of breath (dyspnea)	45454882	173R.00	Borg Breathlessness Score: 3 moderate	Read	Condition	Read
8	[COVID V1] Shortness of breath (dyspnea)	45461662	173J.00	MRC Breathlessness Scale: grade 3	Read	Condition	Read
8	[COVID V1] Shortness of breath (dyspnea)	45461663	173P.00	Borg Breathlessness Score: 1 very slight	Read	Condition	Read
8	[COVID V1] Shortness of breath (dyspnea)	45465066	173C.12	SOBOE	Read	Condition	Read
8	[COVID V1] Shortness of breath (dyspnea)	45465068	173K.00	MRC Breathlessness Scale: grade 4	Read	Condition	Read
8	[COVID V1] Shortness of breath (dyspnea)	45465069	173V.00	Borg Breathlessness Score: 6 severe (+)	Read	Condition	Read
8	[COVID V1] Shortness of breath (dyspnea)	45475119	173..13	Shortness of breath symptom	Read	Condition	Read
8	[COVID V1] Shortness of breath (dyspnea)	45475120	1732	Breathless - moderate exertion	Read	Condition	Read
8	[COVID V1] Shortness of breath (dyspnea)	45475121	173T.00	Borg Breathlessness Score: 5 severe	Read	Condition	Read
8	[COVID V1] Shortness of breath (dyspnea)	45475122	173a.00	Borg Breathlessness Score: 10 maximal	Read	Condition	Read
8	[COVID V1] Shortness of breath (dyspnea)	45481824	173I.00	MRC Breathlessness Scale: grade 2	Read	Condition	Read
8	[COVID V1] Shortness of breath (dyspnea)	45481825	173L.00	MRC Breathlessness Scale: grade 5	Read	Condition	Read
8	[COVID V1] Shortness of breath (dyspnea)	45481826	173W.00	Borg Breathlessness Score: 7 very severe	Read	Condition	Read
8	[COVID V1] Shortness of breath (dyspnea)	45488454	173..12	Dyspnoea - symptom	Read	Condition	Read
8	[COVID V1] Shortness of breath (dyspnea)	45490690	R060800	[D]Shortness of breath	Read	Condition	Read
8	[COVID V1] Shortness of breath (dyspnea)	45498324	1736	Paroxysmal nocturnal dyspnoea	Read	Condition	Read
8	[COVID V1] Shortness of breath (dyspnea)	45501641	173..00	Breathlessness	Read	Condition	Read
8	[COVID V1] Shortness of breath (dyspnea)	45501642	1733	Breathless - mild exertion	Read	Condition	Read
8	[COVID V1] Shortness of breath (dyspnea)	45504962	173b.00	Unable to complete a sentence in one breath	Read	Condition	Read
8	[COVID V1] Shortness of breath (dyspnea)	45511621	1735	Breathless - lying flat	Read	Condition	Read
8	[COVID V1] Shortness of breath (dyspnea)	45515014	173H.00	MRC Breathlessness Scale: grade 1	Read	Condition	Read
8	[COVID V1] Shortness of breath (dyspnea)	45515015	173Q.00	Borg Breathlessness Score: 2 slight	Read	Condition	Read
8	[COVID V1] Shortness of breath (dyspnea)	45515016	173X.00	Borg Breathlessness Score: 8 very severe (+)	Read	Condition	Read
8	[COVID V1] Shortness of breath (dyspnea)	45518345	173Z.00	Breathlessness NOS	Read	Condition	Read
8	[COVID V1] Shortness of breath (dyspnea)	45521611	173C.00	Short of breath on exertion	Read	Condition	Read
8	[COVID V1] Shortness of breath (dyspnea)	45435005	173N.00	Borg Breathlessness Score: 0.5 very, very slight (just noticeable)	Read	Condition	Read
8	[COVID V1] Shortness of breath (dyspnea)	45431656	1739	Shortness of breath	Read	Condition	Read
8	[COVID V1] Shortness of breath (dyspnea)	45430668	R060D00	[D]Breathlessness	Read	Condition	Read
8	[COVID V1] Shortness of breath (dyspnea)	45424055	R060A00	[D]Dyspnoea	Read	Condition	Read
8	[COVID V1] Shortness of breath (dyspnea)	45421799	173..11	Breathlessness symptom	Read	Condition	Read
8	[COVID V1] Shortness of breath (dyspnea)	45438312	173G.00	Breathless - strenuous exertion	Read	Condition	Read
8	[COVID V1] Shortness of breath (dyspnea)	45418552	1735.11	Orthopnoea symptom	Read	Condition	Read
8	[COVID V1] Shortness of breath (dyspnea)	45435071	2323	O/E - orthopnoea	Read	Condition	Read
8	[COVID V1] Shortness of breath (dyspnea)	45441603	1734	Breathless - at rest	Read	Condition	Read
8	[COVID V1] Shortness of breath (dyspnea)	45441604	173F.00	Short of breath dressing/undressing	Read	Condition	Read
8	[COVID V1] Shortness of breath (dyspnea)	45441605	173Y.00	Borg Breathlessness Score: 9 very, very severe (almost maximal)	Read	Condition	Read
8	[COVID V1] Shortness of breath (dyspnea)	45441675	2322	O/E - dyspnoea	Read	Condition	Read
8	[COVID V1] Shortness of breath (dyspnea)	45444912	173C.11	Dyspnoea on exertion	Read	Condition	Read
8	[COVID V1] Shortness of breath (dyspnea)	45447193	R060200	[D]Orthopnoea	Read	Condition	Read
8	[COVID V1] Shortness of breath (dyspnea)	40303859	139201002	Dyspnea	Clinical Finding	Condition	SNOMED
8	[COVID V1] Shortness of breath (dyspnea)	40303862	139204005	Dyspnoea on exertion	Clinical Finding	Condition	SNOMED
8	[COVID V1] Shortness of breath (dyspnea)	40303863	139205006	Nocturnal dyspnea	Clinical Finding	Condition	SNOMED
8	[COVID V1] Shortness of breath (dyspnea)	40303865	139207003	Breathlessness NOS	Clinical Finding	Condition	SNOMED
8	[COVID V1] Shortness of breath (dyspnea)	40325176	161937008	Breathlessness	Clinical Finding	Condition	SNOMED
8	[COVID V1] Shortness of breath (dyspnea)	40325182	161942000	Breathless - lying flat	Clinical Finding	Condition	SNOMED
8	[COVID V1] Shortness of breath (dyspnea)	40325646	161946002	Dyspnoea	Clinical Finding	Condition	SNOMED
8	[COVID V1] Shortness of breath (dyspnea)	40325648	161948001	Dyspnea on exertion	Clinical Finding	Condition	SNOMED
8	[COVID V1] Shortness of breath (dyspnea)	40325649	161949009	Nocturnal dyspnoea	Clinical Finding	Condition	SNOMED
8	[COVID V1] Shortness of breath (dyspnea)	312437	267036007	Dyspnea	Clinical Finding	Condition	SNOMED
8	[COVID V1] Shortness of breath (dyspnea)	40557765	390058004	Breathless - strenuous exertion	Clinical Finding	Condition	SNOMED
8	[COVID V1] Shortness of breath (dyspnea)	40557766	390059007	MRC Breathlessness Scale: grade 1	Clinical Finding	Condition	SNOMED
8	[COVID V1] Shortness of breath (dyspnea)	40557767	390060002	MRC Breathlessness Scale: grade 2	Clinical Finding	Condition	SNOMED
8	[COVID V1] Shortness of breath (dyspnea)	40557769	390061003	MRC Breathlessness Scale: grade 3	Clinical Finding	Condition	SNOMED
8	[COVID V1] Shortness of breath (dyspnea)	40557770	390062005	MRC Breathlessness Scale: grade 4	Clinical Finding	Condition	SNOMED
8	[COVID V1] Shortness of breath (dyspnea)	40557771	390063000	MRC Breathlessness Scale: grade 5	Clinical Finding	Condition	SNOMED
8	[COVID V1] Shortness of breath (dyspnea)	40562762	389324009	Short of breath dressing/undressing	Clinical Finding	Condition	SNOMED
8	[COVID V1] Shortness of breath (dyspnea)	40562763	389325005	Breathless - strenuous exertion	Clinical Finding	Condition	SNOMED
8	[COVID V1] Shortness of breath (dyspnea)	40562764	389326006	MRC Breathlessness Scale: grade 1	Clinical Finding	Condition	SNOMED
8	[COVID V1] Shortness of breath (dyspnea)	40562765	389327002	MRC Breathlessness Scale: grade 2	Clinical Finding	Condition	SNOMED
8	[COVID V1] Shortness of breath (dyspnea)	40562766	389328007	MRC Breathlessness Scale: grade 3	Clinical Finding	Condition	SNOMED
8	[COVID V1] Shortness of breath (dyspnea)	40562767	389329004	MRC Breathlessness Scale: grade 4	Clinical Finding	Condition	SNOMED
8	[COVID V1] Shortness of breath (dyspnea)	40562768	389330009	MRC Breathlessness Scale: grade 5	Clinical Finding	Condition	SNOMED
8	[COVID V1] Shortness of breath (dyspnea)	40618514	71646001	AIDS with dyspnea	Clinical Finding	Condition	SNOMED
8	[COVID V1] Shortness of breath (dyspnea)	44809070	852051000000107	Minimal breathlessness	Clinical Finding	Condition	SNOMED
8	[COVID V1] Shortness of breath (dyspnea)	40557764	390057009	Short of breath dressing/undressing	Clinical Finding	Condition	SNOMED
8	[COVID V1] Shortness of breath (dyspnea)	315361	62744007	Orthopnea	Clinical Finding	Condition	SNOMED
8	[COVID V1] Shortness of breath (dyspnea)	507359	1060991000000100	MRC (Medical Research Council) Breathlessness Scale grade 5a	Clinical Finding	Condition	SNOMED
8	[COVID V1] Shortness of breath (dyspnea)	507360	1061001000000100	MRC (Medical Research Council) Breathlessness Scale grade 5b	Clinical Finding	Condition	SNOMED
8	[COVID V1] Shortness of breath (dyspnea)	4010972	102577000	Trepopnea	Clinical Finding	Condition	SNOMED
8	[COVID V1] Shortness of breath (dyspnea)	4047610	23141003	Gasping for breath	Clinical Finding	Condition	SNOMED
8	[COVID V1] Shortness of breath (dyspnea)	4059021	161939006	Breathless - moderate exertion	Clinical Finding	Condition	SNOMED
8	[COVID V1] Shortness of breath (dyspnea)	4059022	161940008	Breathless - mild exertion	Clinical Finding	Condition	SNOMED
8	[COVID V1] Shortness of breath (dyspnea)	4059023	161951008	Breathlessness NOS	Clinical Finding	Condition	SNOMED
8	[COVID V1] Shortness of breath (dyspnea)	4060052	161941007	Dyspnea at rest	Clinical Finding	Condition	SNOMED
8	[COVID V1] Shortness of breath (dyspnea)	4060439	162890008	O/E - dyspnea	Clinical Finding	Condition	SNOMED
8	[COVID V1] Shortness of breath (dyspnea)	4060709	162891007	O/E - orthopnea	Clinical Finding	Condition	SNOMED
8	[COVID V1] Shortness of breath (dyspnea)	4065915	17216000	Dyspnea, class I	Clinical Finding	Condition	SNOMED
8	[COVID V1] Shortness of breath (dyspnea)	4066850	20112008	Dyspnea leaning over	Clinical Finding	Condition	SNOMED
8	[COVID V1] Shortness of breath (dyspnea)	4091788	24921003	Dyspnea raising arms	Clinical Finding	Condition	SNOMED
8	[COVID V1] Shortness of breath (dyspnea)	4094132	248548009	Nocturnal dyspnea	Clinical Finding	Condition	SNOMED
8	[COVID V1] Shortness of breath (dyspnea)	4097311	25209001	Inspiratory dyspnea	Clinical Finding	Condition	SNOMED
8	[COVID V1] Shortness of breath (dyspnea)	4144682	34560001	Expiratory dyspnea	Clinical Finding	Condition	SNOMED
8	[COVID V1] Shortness of breath (dyspnea)	4148800	30744009	Platypnea	Clinical Finding	Condition	SNOMED
8	[COVID V1] Shortness of breath (dyspnea)	4178416	297216006	Increasing breathlessness	Clinical Finding	Condition	SNOMED
8	[COVID V1] Shortness of breath (dyspnea)	4190875	390871002	Breathless - strenuous exertion	Clinical Finding	Condition	SNOMED
8	[COVID V1] Shortness of breath (dyspnea)	4191650	373895009	Acute respiratory distress	Clinical Finding	Condition	SNOMED
8	[COVID V1] Shortness of breath (dyspnea)	4192279	391126003	MRC Breathlessness Scale: grade 5	Clinical Finding	Condition	SNOMED
8	[COVID V1] Shortness of breath (dyspnea)	4193263	391123006	MRC Breathlessness Scale: grade 2	Clinical Finding	Condition	SNOMED
8	[COVID V1] Shortness of breath (dyspnea)	4206307	55442000	Paroxysmal nocturnal dyspnea	Clinical Finding	Condition	SNOMED
8	[COVID V1] Shortness of breath (dyspnea)	4212233	57769004	Dyspnea after eating	Clinical Finding	Condition	SNOMED
8	[COVID V1] Shortness of breath (dyspnea)	4217021	72365000	Dyspnea, class II	Clinical Finding	Condition	SNOMED
8	[COVID V1] Shortness of breath (dyspnea)	4219335	39950000	Dyspnea, class III	Clinical Finding	Condition	SNOMED
8	[COVID V1] Shortness of breath (dyspnea)	4219740	397702004	Borg Breathlessness Score finding	Clinical Finding	Condition	SNOMED
8	[COVID V1] Shortness of breath (dyspnea)	4220640	401286005	Borg Breathlessness Score: 6 severe	Clinical Finding	Condition	SNOMED
8	[COVID V1] Shortness of breath (dyspnea)	4220641	401292004	Borg Breathlessness Score: 9 very, very severe	Clinical Finding	Condition	SNOMED
8	[COVID V1] Shortness of breath (dyspnea)	4221237	401323002	Borg Breathlessness Score: 0.5 very, very slight	Clinical Finding	Condition	SNOMED
8	[COVID V1] Shortness of breath (dyspnea)	4222444	401279002	Borg Breathlessness Score: 1 very slight	Clinical Finding	Condition	SNOMED
8	[COVID V1] Shortness of breath (dyspnea)	4222446	401293009	Borg Breathlessness Score: 10 maximal	Clinical Finding	Condition	SNOMED
8	[COVID V1] Shortness of breath (dyspnea)	4223033	401280004	Borg Breathlessness Score: 2 slight	Clinical Finding	Condition	SNOMED
8	[COVID V1] Shortness of breath (dyspnea)	4223034	401281000	Borg Breathlessness Score: 3 moderate	Clinical Finding	Condition	SNOMED
8	[COVID V1] Shortness of breath (dyspnea)	4223035	401282007	Borg Breathlessness Score: 4 somewhat severe	Clinical Finding	Condition	SNOMED
8	[COVID V1] Shortness of breath (dyspnea)	4223036	401284008	Borg Breathlessness Score: 5 severe	Clinical Finding	Condition	SNOMED
8	[COVID V1] Shortness of breath (dyspnea)	4223037	401290007	Borg Breathlessness Score: 7 very severe	Clinical Finding	Condition	SNOMED
8	[COVID V1] Shortness of breath (dyspnea)	4223038	401291006	Borg Breathlessness Score: 8 very severe	Clinical Finding	Condition	SNOMED
8	[COVID V1] Shortness of breath (dyspnea)	4228754	422177004	Dyspnea associated with AIDS	Clinical Finding	Condition	SNOMED
8	[COVID V1] Shortness of breath (dyspnea)	4244276	59265000	Paroxysmal dyspnea	Clinical Finding	Condition	SNOMED
8	[COVID V1] Shortness of breath (dyspnea)	4248284	73322006	Dyspnea, class IV	Clinical Finding	Condition	SNOMED
8	[COVID V1] Shortness of breath (dyspnea)	4253185	407588003	Unable to complete a sentence in one breath	Clinical Finding	Condition	SNOMED
8	[COVID V1] Shortness of breath (dyspnea)	4262174	397718005	Borg Breathlessness Scale finding	Clinical Finding	Condition	SNOMED
8	[COVID V1] Shortness of breath (dyspnea)	4263848	60845006	Dyspnea on exertion	Clinical Finding	Condition	SNOMED
8	[COVID V1] Shortness of breath (dyspnea)	4307188	391124000	MRC Breathlessness Scale: grade 3	Clinical Finding	Condition	SNOMED
8	[COVID V1] Shortness of breath (dyspnea)	4308377	390870001	Short of breath dressing/undressing	Clinical Finding	Condition	SNOMED
8	[COVID V1] Shortness of breath (dyspnea)	4310059	391120009	MRC Breathlessness Scale: grade 1	Clinical Finding	Condition	SNOMED
8	[COVID V1] Shortness of breath (dyspnea)	4310172	391125004	MRC Breathlessness Scale: grade 4	Clinical Finding	Condition	SNOMED
8	[COVID V1] Shortness of breath (dyspnea)	35610139	1089971000000100	eMRC (extended Medical Research Council) dyspnoea scale grade 1	Clinical Finding	Condition	SNOMED
8	[COVID V1] Shortness of breath (dyspnea)	35610140	1089981000000100	eMRC (extended Medical Research Council) dyspnoea scale grade 2	Clinical Finding	Condition	SNOMED
8	[COVID V1] Shortness of breath (dyspnea)	35610141	1089991000000100	eMRC (extended Medical Research Council) dyspnoea scale grade 3	Clinical Finding	Condition	SNOMED
8	[COVID V1] Shortness of breath (dyspnea)	35610142	1090001000000100	eMRC (extended Medical Research Council) dyspnoea scale grade 5a	Clinical Finding	Condition	SNOMED
8	[COVID V1] Shortness of breath (dyspnea)	35610143	1090011000000100	eMRC (extended Medical Research Council) dyspnoea scale grade 4	Clinical Finding	Condition	SNOMED
8	[COVID V1] Shortness of breath (dyspnea)	35610144	1090021000000100	eMRC (extended Medical Research Council) dyspnoea scale grade 5b	Clinical Finding	Condition	SNOMED
8	[COVID V1] Shortness of breath (dyspnea)	36685567	1099371000000100	mMRC (modified Medical Research Council) dyspnoea scale grade 0	Clinical Finding	Condition	SNOMED
8	[COVID V1] Shortness of breath (dyspnea)	36685568	1099381000000100	mMRC (modified Medical Research Council) dyspnoea scale grade 1	Clinical Finding	Condition	SNOMED
8	[COVID V1] Shortness of breath (dyspnea)	36685569	1099391000000100	mMRC (modified Medical Research Council) dyspnoea scale grade 2	Clinical Finding	Condition	SNOMED
8	[COVID V1] Shortness of breath (dyspnea)	36685570	1099401000000100	mMRC (modified Medical Research Council) dyspnoea scale grade 3	Clinical Finding	Condition	SNOMED
8	[COVID V1] Shortness of breath (dyspnea)	36685571	1099411000000100	mMRC (modified Medical Research Council) dyspnoea scale grade 4	Clinical Finding	Condition	SNOMED
8	[COVID V1] Shortness of breath (dyspnea)	40273838	111281007	Acute respiratory distress	Clinical Finding	Condition	SNOMED
8	[COVID V1] Shortness of breath (dyspnea)	40298515	13474005	Acute respiratory distress, NEC -RETIRED-	Clinical Finding	Condition	SNOMED
8	[COVID V1] Shortness of breath (dyspnea)	40298708	140107002	O/E - dyspnea	Clinical Finding	Condition	SNOMED
8	[COVID V1] Shortness of breath (dyspnea)	40298709	140108007	O/E - orthopnoea	Clinical Finding	Condition	SNOMED
8	[COVID V1] Shortness of breath (dyspnea)	40303848	139192008	(Symptom: [SOB] or [breathlessness] or [dyspnoea]) or (breathlessness)	Clinical Finding	Condition	SNOMED
8	[COVID V1] Shortness of breath (dyspnea)	40303850	139194009	Breathless - moderate exertion	Clinical Finding	Condition	SNOMED
8	[COVID V1] Shortness of breath (dyspnea)	40303851	139195005	Breathless - mild exertion	Clinical Finding	Condition	SNOMED
8	[COVID V1] Shortness of breath (dyspnea)	40303852	139196006	Dyspnea at rest	Clinical Finding	Condition	SNOMED
8	[COVID V1] Shortness of breath (dyspnea)	40303853	139197002	(Breathless - lying flat) or (orthopnoea symptom)	Clinical Finding	Condition	SNOMED
8	[COVID V1] Shortness of breath (dyspnea)	40303854	139198007	Paroxysmal nocturnal dyspnea	Clinical Finding	Condition	SNOMED
8	[COVID V1] Shortness of breath (dyspnea)	45922082	159548	patient sleeps in sitting position due to orthopnea	Question	Observation	CIEL
8	[COVID V1] Shortness of breath (dyspnea)	44803001	498001000000107	[D]Shortness of breath	Context-dependent	Observation	SNOMED
8	[COVID V1] Shortness of breath (dyspnea)	44802996	497941000000108	[D]Orthopnoea	Context-dependent	Observation	SNOMED
8	[COVID V1] Shortness of breath (dyspnea)	44802520	502631000000100	[D]Breathlessness	Context-dependent	Observation	SNOMED
8	[COVID V1] Shortness of breath (dyspnea)	40401034	207062007	[D]Breathlessness	Context-dependent	Observation	SNOMED
8	[COVID V1] Shortness of breath (dyspnea)	40319859	158379001	[D]Shortness of breath	Context-dependent	Observation	SNOMED
8	[COVID V1] Shortness of breath (dyspnea)	40319853	158373000	[D]Orthopnoea	Context-dependent	Observation	SNOMED
8	[COVID V1] Shortness of breath (dyspnea)	40319851	158371003	[D]Dyspnea	Context-dependent	Observation	SNOMED
8	[COVID V1] Shortness of breath (dyspnea)	4147421	308149007	[D]Breathlessness	Context-dependent	Observation	SNOMED
8	[COVID V1] Shortness of breath (dyspnea)	4118927	207059009	[D]Dyspnea	Context-dependent	Observation	SNOMED
8	[COVID V1] Shortness of breath (dyspnea)	4118758	207057006	[D]Shortness of breath	Context-dependent	Observation	SNOMED
8	[COVID V1] Shortness of breath (dyspnea)	44813273	498021000000103	[D]Dyspnoea	Context-dependent	Observation	SNOMED
8	[COVID V1] Shortness of breath (dyspnea)	4118228	207051007	[D]Orthopnoea	Context-dependent	Observation	SNOMED
9	[COVID19 v1] Myalgia	45922692	5313	MUSCLE TENDERNESS	Symptom/Finding	Condition	CIEL
9	[COVID19 v1] Myalgia	45922422	121	Myalgia	Finding	Condition	CIEL
9	[COVID19 v1] Myalgia	45910929	152743	Polymyalgia	Diagnosis	Condition	CIEL
9	[COVID19 v1] Myalgia	45954962	133632	Muscle ache	Diagnosis	Condition	CIEL
9	[COVID19 v1] Myalgia	45943794	126408	Skeletal Muscle Tender	Diagnosis	Condition	CIEL
9	[COVID19 v1] Myalgia	45933125	145746	Charleyhorse	Diagnosis	Condition	CIEL
9	[COVID19 v1] Myalgia	42618444	M79.13	Myalgia, forearm	ICD10 code	Condition	ICD10
9	[COVID19 v1] Myalgia	42618445	M79.14	Myalgia, hand	ICD10 code	Condition	ICD10
9	[COVID19 v1] Myalgia	42618446	M79.15	Myalgia, pelvic region and thigh	ICD10 code	Condition	ICD10
9	[COVID19 v1] Myalgia	42618447	M79.16	Myalgia, lower leg	ICD10 code	Condition	ICD10
9	[COVID19 v1] Myalgia	42618448	M79.17	Myalgia, ankle and foot	ICD10 code	Condition	ICD10
9	[COVID19 v1] Myalgia	42618449	M79.18	Myalgia, other	ICD10 code	Condition	ICD10
9	[COVID19 v1] Myalgia	42618450	M79.19	Myalgia, site unspecified	ICD10 code	Condition	ICD10
9	[COVID19 v1] Myalgia	42618441	M79.10	Myalgia, multiple sites	ICD10 code	Condition	ICD10
9	[COVID19 v1] Myalgia	45587062	M79.1	Myalgia	ICD10 code	Condition	ICD10
9	[COVID19 v1] Myalgia	42618442	M79.11	Myalgia, shoulder region	ICD10 code	Condition	ICD10
9	[COVID19 v1] Myalgia	42618443	M79.12	Myalgia, upper arm	ICD10 code	Condition	ICD10
9	[COVID19 v1] Myalgia	1595617	M79.10	Myalgia, unspecified site	5-char billing code	Condition	ICD10CM
9	[COVID19 v1] Myalgia	1595618	M79.11	Myalgia of mastication muscle	5-char billing code	Condition	ICD10CM
9	[COVID19 v1] Myalgia	1595619	M79.12	Myalgia of auxiliary muscles, head and neck	5-char billing code	Condition	ICD10CM
9	[COVID19 v1] Myalgia	35209006	M79.1	Myalgia	4-char nonbill code	Condition	ICD10CM
9	[COVID19 v1] Myalgia	1595620	M79.18	Myalgia, other site	5-char billing code	Condition	ICD10CM
9	[COVID19 v1] Myalgia	44831524	729.1	Myalgia and myositis, unspecified	4-dig billing code	Condition	ICD9CM
9	[COVID19 v1] Myalgia	46256013	D063806	Myalgia	Main Heading	Condition	MeSH
9	[COVID19 v1] Myalgia	45531194	7179P	POLYMYALGIA	OXMIS	Condition	OXMIS
9	[COVID19 v1] Myalgia	45525192	7179KB	VIRAL MYALGIA	OXMIS	Condition	OXMIS
9	[COVID19 v1] Myalgia	45530202	7179E	MYALGIA INTERCOSTAL	OXMIS	Condition	OXMIS
9	[COVID19 v1] Myalgia	45530203	7179K	PAIN MUSCLE	OXMIS	Condition	OXMIS
9	[COVID19 v1] Myalgia	45528213	7179KA	MYALGIA	OXMIS	Condition	OXMIS
9	[COVID19 v1] Myalgia	45495035	1DCC.00	Aching muscles	Read	Condition	Read
9	[COVID19 v1] Myalgia	45467240	N241000	Myalgia unspecified	Read	Condition	Read
9	[COVID19 v1] Myalgia	45450389	N241300	Viral myalgia	Read	Condition	Read
9	[COVID19 v1] Myalgia	45450388	N241012	Muscle pain	Read	Condition	Read
9	[COVID19 v1] Myalgia	45520416	N241011	Intercostal myalgia	Read	Condition	Read
9	[COVID19 v1] Myalgia	40405633	203112004	Viral myalgia	Clinical Finding	Condition	SNOMED
9	[COVID19 v1] Myalgia	44783579	699682009	Localized masticatory muscle soreness	Clinical Finding	Condition	SNOMED
9	[COVID19 v1] Myalgia	45757641	28221000119103	Abdominal muscle pain	Clinical Finding	Condition	SNOMED
9	[COVID19 v1] Myalgia	45773379	702549002	Centrally mediated myalgia	Clinical Finding	Condition	SNOMED
9	[COVID19 v1] Myalgia	40353956	268109005	Myalgia/myositis - NOS	Clinical Finding	Condition	SNOMED
9	[COVID19 v1] Myalgia	442752	68962001	Muscle pain	Clinical Finding	Condition	SNOMED
9	[COVID19 v1] Myalgia	4121597	288226003	Myalgia/myositis - shoulder	Clinical Finding	Condition	SNOMED
9	[COVID19 v1] Myalgia	4121598	288227007	Myalgia/myositis - upper arm	Clinical Finding	Condition	SNOMED
9	[COVID19 v1] Myalgia	4121934	288229005	Myalgia/myositis - hand	Clinical Finding	Condition	SNOMED
9	[COVID19 v1] Myalgia	4121935	288230000	Myalgia/myositis -pelvis/thigh	Clinical Finding	Condition	SNOMED
9	[COVID19 v1] Myalgia	4125937	288225004	Myalgia/myositis - multiple	Clinical Finding	Condition	SNOMED
9	[COVID19 v1] Myalgia	4125938	288228002	Myalgia/myositis - forearm	Clinical Finding	Condition	SNOMED
9	[COVID19 v1] Myalgia	4125939	288231001	Myalgia/myositis - lower leg	Clinical Finding	Condition	SNOMED
9	[COVID19 v1] Myalgia	4126064	288232008	Myalgia/myositis - ankle/foot	Clinical Finding	Condition	SNOMED
9	[COVID19 v1] Myalgia	4147651	268010003	Myalgia unspecified	Clinical Finding	Condition	SNOMED
9	[COVID19 v1] Myalgia	4150130	279070004	Muscle tension pain	Clinical Finding	Condition	SNOMED
9	[COVID19 v1] Myalgia	4179293	298288002	Diffuse muscle tenderness	Clinical Finding	Condition	SNOMED
9	[COVID19 v1] Myalgia	4182034	298290001	Tenderness at muscle insertion	Clinical Finding	Condition	SNOMED
9	[COVID19 v1] Myalgia	4184118	298289005	Muscle tender point	Clinical Finding	Condition	SNOMED
9	[COVID19 v1] Myalgia	4184119	298292009	Pain on movement of skeletal muscle	Clinical Finding	Condition	SNOMED
9	[COVID19 v1] Myalgia	4204396	54981004	Charleyhorse	Clinical Finding	Condition	SNOMED
9	[COVID19 v1] Myalgia	4318397	95421005	Intercostal myalgia	Clinical Finding	Condition	SNOMED
9	[COVID19 v1] Myalgia	4318813	22166009	Skeletal muscle tender	Clinical Finding	Condition	SNOMED
9	[COVID19 v1] Myalgia	4319324	95415006	Polymyalgia	Clinical Finding	Condition	SNOMED
9	[COVID19 v1] Myalgia	4344370	240107001	Viral myalgia	Clinical Finding	Condition	SNOMED
9	[COVID19 v1] Myalgia	37016663	712752004	Myalgia of pelvic floor	Clinical Finding	Condition	SNOMED
9	[COVID19 v1] Myalgia	40321343	156741002	Myalgia/myositis - multiple	Clinical Finding	Condition	SNOMED
9	[COVID19 v1] Myalgia	40321344	156742009	Myalgia/myositis - shoulder	Clinical Finding	Condition	SNOMED
9	[COVID19 v1] Myalgia	40321345	156743004	Myalgia/myositis - upper arm	Clinical Finding	Condition	SNOMED
9	[COVID19 v1] Myalgia	40321346	156744005	Myalgia/myositis - forearm	Clinical Finding	Condition	SNOMED
9	[COVID19 v1] Myalgia	40321347	156745006	Myalgia/myositis - hand	Clinical Finding	Condition	SNOMED
9	[COVID19 v1] Myalgia	40321348	156746007	Myalgia/myositis -pelvis/thigh	Clinical Finding	Condition	SNOMED
9	[COVID19 v1] Myalgia	40321349	156747003	Myalgia/myositis - lower leg	Clinical Finding	Condition	SNOMED
9	[COVID19 v1] Myalgia	40321350	156748008	Myalgia/myositis - ankle/foot	Clinical Finding	Condition	SNOMED
9	[COVID19 v1] Myalgia	40321351	156749000	Myalgia/myositis - NOS	Clinical Finding	Condition	SNOMED
9	[COVID19 v1] Myalgia	40360455	278018006	Tender muscles	Clinical Finding	Condition	SNOMED
9	[COVID19 v1] Myalgia	40404696	202834009	Polymyalgia	Clinical Finding	Condition	SNOMED
9	[COVID19 v1] Myalgia	40405629	203109002	Intercostal myalgia	Clinical Finding	Condition	SNOMED
9	[COVID19 v1] Myalgia	0	304	Muscle pain			JNJ_CERNER_EVENT_COD
10	[Covid19 V1] Malaise or Fatigue or (Malaise and Fatigue)	45940123	140501	Fatigue	Diagnosis	Condition	CIEL
10	[Covid19 V1] Malaise or Fatigue or (Malaise and Fatigue)	45906313	5226	WEAKNESS	Symptom/Finding	Condition	CIEL
10	[Covid19 V1] Malaise or Fatigue or (Malaise and Fatigue)	45922374	162626	Intense fatigue and general weakness	Symptom	Condition	CIEL
10	[Covid19 V1] Malaise or Fatigue or (Malaise and Fatigue)	45950886	151907	Vague Bodily Discomfort	Diagnosis	Condition	CIEL
10	[Covid19 V1] Malaise or Fatigue or (Malaise and Fatigue)	45923018	124628	Tired	Diagnosis	Condition	CIEL
10	[Covid19 V1] Malaise or Fatigue or (Malaise and Fatigue)	45948184	121377	Asthenia	Diagnosis	Condition	CIEL
10	[Covid19 V1] Malaise or Fatigue or (Malaise and Fatigue)	45944925	135367	Malaise and Fatigue	Diagnosis	Condition	CIEL
10	[Covid19 V1] Malaise or Fatigue or (Malaise and Fatigue)	45919565	162718	Intense fatigue with general weakness	Symptom/Finding	Condition	CIEL
10	[Covid19 V1] Malaise or Fatigue or (Malaise and Fatigue)	45930819	116130	MALAISE	Diagnosis	Condition	CIEL
10	[Covid19 V1] Malaise or Fatigue or (Malaise and Fatigue)	45916931	151908	Feeling Poorly	Diagnosis	Condition	CIEL
10	[Covid19 V1] Malaise or Fatigue or (Malaise and Fatigue)	45914742	121376	Debility	Diagnosis	Condition	CIEL
10	[Covid19 V1] Malaise or Fatigue or (Malaise and Fatigue)	45553741	R53	Malaise and fatigue	ICD10 Hierarchy	Condition	ICD10
10	[Covid19 V1] Malaise or Fatigue or (Malaise and Fatigue)	45534458	R53.83	Other fatigue	5-char billing code	Condition	ICD10CM
10	[Covid19 V1] Malaise or Fatigue or (Malaise and Fatigue)	1572256	R53.8	Other malaise and fatigue	4-char nonbill code	Condition	ICD10CM
10	[Covid19 V1] Malaise or Fatigue or (Malaise and Fatigue)	1572255	R53	Malaise and fatigue	3-char nonbill code	Condition	ICD10CM
10	[Covid19 V1] Malaise or Fatigue or (Malaise and Fatigue)	45602032	R53.1	Weakness	4-char billing code	Condition	ICD10CM
10	[Covid19 V1] Malaise or Fatigue or (Malaise and Fatigue)	45582718	R53.81	Other malaise	5-char billing code	Condition	ICD10CM
10	[Covid19 V1] Malaise or Fatigue or (Malaise and Fatigue)	44829293	780.7	Malaise and fatigue	4-dig nonbill code	Condition	ICD9CM
10	[Covid19 V1] Malaise or Fatigue or (Malaise and Fatigue)	44823445	780.79	Other malaise and fatigue	5-dig billing code	Condition	ICD9CM
10	[Covid19 V1] Malaise or Fatigue or (Malaise and Fatigue)	44823473	799.3	Debility, unspecified	4-dig billing code	Condition	ICD9CM
10	[Covid19 V1] Malaise or Fatigue or (Malaise and Fatigue)	44832241	300.5	Neurasthenia	4-dig billing code	Condition	ICD9CM
10	[Covid19 V1] Malaise or Fatigue or (Malaise and Fatigue)	45615438	D005221	Fatigue	Main Heading	Condition	MeSH
10	[Covid19 V1] Malaise or Fatigue or (Malaise and Fatigue)	45615297	D001247	Asthenia	Main Heading	Condition	MeSH
10	[Covid19 V1] Malaise or Fatigue or (Malaise and Fatigue)	45526417	7901D	DEBILITY	OXMIS	Condition	OXMIS
10	[Covid19 V1] Malaise or Fatigue or (Malaise and Fatigue)	45528375	7901LD	LASSITUDE	OXMIS	Condition	OXMIS
10	[Covid19 V1] Malaise or Fatigue or (Malaise and Fatigue)	45532419	7901WA	WEAKNESS	OXMIS	Condition	OXMIS
10	[Covid19 V1] Malaise or Fatigue or (Malaise and Fatigue)	45525339	7901DF	FATIGUE	OXMIS	Condition	OXMIS
10	[Covid19 V1] Malaise or Fatigue or (Malaise and Fatigue)	45531370	7901AH	ASTHENIA	OXMIS	Condition	OXMIS
10	[Covid19 V1] Malaise or Fatigue or (Malaise and Fatigue)	45531372	7901T	TIREDNESS	OXMIS	Condition	OXMIS
10	[Covid19 V1] Malaise or Fatigue or (Malaise and Fatigue)	45525341	7901WG	WEAKNESS GENERAL	OXMIS	Condition	OXMIS
10	[Covid19 V1] Malaise or Fatigue or (Malaise and Fatigue)	45525703	T7410LH	LEGS HEAVY	OXMIS	Condition	OXMIS
10	[Covid19 V1] Malaise or Fatigue or (Malaise and Fatigue)	45518337	1684	Malaise/lethargy	Read	Condition	Read
10	[Covid19 V1] Malaise or Fatigue or (Malaise and Fatigue)	45521607	1687	Heavy feeling	Read	Condition	Read
10	[Covid19 V1] Malaise or Fatigue or (Malaise and Fatigue)	45421796	168..11	Fatigue - symptom	Read	Condition	Read
10	[Covid19 V1] Malaise or Fatigue or (Malaise and Fatigue)	45443858	R007.00	[D]Malaise and fatigue	Read	Condition	Read
10	[Covid19 V1] Malaise or Fatigue or (Malaise and Fatigue)	45444906	16E..00	Feels unwell	Read	Condition	Read
10	[Covid19 V1] Malaise or Fatigue or (Malaise and Fatigue)	45446529	E205.12	Tired all the time	Read	Condition	Read
10	[Covid19 V1] Malaise or Fatigue or (Malaise and Fatigue)	45453869	R007000	[D]Malaise	Read	Condition	Read
10	[Covid19 V1] Malaise or Fatigue or (Malaise and Fatigue)	45453870	R007200	[D]Asthenia NOS	Read	Condition	Read
10	[Covid19 V1] Malaise or Fatigue or (Malaise and Fatigue)	45457249	R007100	[D]Fatigue	Read	Condition	Read
10	[Covid19 V1] Malaise or Fatigue or (Malaise and Fatigue)	45477423	R007z00	[D]Malaise and fatigue NOS	Read	Condition	Read
10	[Covid19 V1] Malaise or Fatigue or (Malaise and Fatigue)	45478465	1683.11	C/O - "tired all the time"	Read	Condition	Read
10	[Covid19 V1] Malaise or Fatigue or (Malaise and Fatigue)	45480798	R007500	[D]Tiredness	Read	Condition	Read
10	[Covid19 V1] Malaise or Fatigue or (Malaise and Fatigue)	45484078	R007z11	[D]Lassitude	Read	Condition	Read
10	[Covid19 V1] Malaise or Fatigue or (Malaise and Fatigue)	45485120	1682	Fatigue	Read	Condition	Read
10	[Covid19 V1] Malaise or Fatigue or (Malaise and Fatigue)	45486787	Eu46011	[X]Fatigue syndrome	Read	Condition	Read
10	[Covid19 V1] Malaise or Fatigue or (Malaise and Fatigue)	45488447	168..13	Malaise - symptom	Read	Condition	Read
10	[Covid19 V1] Malaise or Fatigue or (Malaise and Fatigue)	45490675	R007z12	[D]Overwork	Read	Condition	Read
10	[Covid19 V1] Malaise or Fatigue or (Malaise and Fatigue)	45491729	168Z.00	Tiredness symptom NOS	Read	Condition	Read
10	[Covid19 V1] Malaise or Fatigue or (Malaise and Fatigue)	45495007	1683	Tired all the time	Read	Condition	Read
10	[Covid19 V1] Malaise or Fatigue or (Malaise and Fatigue)	45497290	R2y3.00	[D]Debility, unspecified	Read	Condition	Read
10	[Covid19 V1] Malaise or Fatigue or (Malaise and Fatigue)	45503934	R007211	[D]General weakness	Read	Condition	Read
10	[Covid19 V1] Malaise or Fatigue or (Malaise and Fatigue)	45504959	168..00	Tiredness symptom	Read	Condition	Read
10	[Covid19 V1] Malaise or Fatigue or (Malaise and Fatigue)	45511614	1686	Heavy legs	Read	Condition	Read
10	[Covid19 V1] Malaise or Fatigue or (Malaise and Fatigue)	45515012	16E..12	Sick	Read	Condition	Read
10	[Covid19 V1] Malaise or Fatigue or (Malaise and Fatigue)	45517353	R203.00	[D]Senile debility	Read	Condition	Read
10	[Covid19 V1] Malaise or Fatigue or (Malaise and Fatigue)	45520584	R007z13	[D]Postoperative depression	Read	Condition	Read
10	[Covid19 V1] Malaise or Fatigue or (Malaise and Fatigue)	40348671	267033004	Malaise/lethargy	Clinical Finding	Condition	SNOMED
10	[Covid19 V1] Malaise or Fatigue or (Malaise and Fatigue)	439926	271795006	Malaise and fatigue	Clinical Finding	Condition	SNOMED
10	[Covid19 V1] Malaise or Fatigue or (Malaise and Fatigue)	765190	1131000175106	Asthenia due to disease	Clinical Finding	Condition	SNOMED
10	[Covid19 V1] Malaise or Fatigue or (Malaise and Fatigue)	4059010	161873000	Heavy legs	Clinical Finding	Condition	SNOMED
10	[Covid19 V1] Malaise or Fatigue or (Malaise and Fatigue)	4059011	161875007	Tiredness symptom NOS	Clinical Finding	Condition	SNOMED
10	[Covid19 V1] Malaise or Fatigue or (Malaise and Fatigue)	4060217	161874006	Heavy feeling	Clinical Finding	Condition	SNOMED
10	[Covid19 V1] Malaise or Fatigue or (Malaise and Fatigue)	4074624	224960004	Tired	Clinical Finding	Condition	SNOMED
10	[Covid19 V1] Malaise or Fatigue or (Malaise and Fatigue)	4086973	248269005	Tired on least exertion	Clinical Finding	Condition	SNOMED
10	[Covid19 V1] Malaise or Fatigue or (Malaise and Fatigue)	4093848	248278004	Attacks of weakness	Clinical Finding	Condition	SNOMED
10	[Covid19 V1] Malaise or Fatigue or (Malaise and Fatigue)	4147184	267031002	Tiredness symptom	Clinical Finding	Condition	SNOMED
10	[Covid19 V1] Malaise or Fatigue or (Malaise and Fatigue)	4149857	267032009	Tired all the time	Clinical Finding	Condition	SNOMED
10	[Covid19 V1] Malaise or Fatigue or (Malaise and Fatigue)	4152509	272062008	C/O - "tired all the time"	Clinical Finding	Condition	SNOMED
10	[Covid19 V1] Malaise or Fatigue or (Malaise and Fatigue)	4154942	271875007	Senile debility	Clinical Finding	Condition	SNOMED
10	[Covid19 V1] Malaise or Fatigue or (Malaise and Fatigue)	4158498	272060000	Fatigue - symptom	Clinical Finding	Condition	SNOMED
10	[Covid19 V1] Malaise or Fatigue or (Malaise and Fatigue)	4161600	373931001	Sensation of heaviness in limbs	Clinical Finding	Condition	SNOMED
10	[Covid19 V1] Malaise or Fatigue or (Malaise and Fatigue)	4167240	274236006	Asthenia [D]	Clinical Finding	Condition	SNOMED
10	[Covid19 V1] Malaise or Fatigue or (Malaise and Fatigue)	4198140	314109004	Feeling tired	Clinical Finding	Condition	SNOMED
10	[Covid19 V1] Malaise or Fatigue or (Malaise and Fatigue)	4223659	84229001	Fatigue	Clinical Finding	Condition	SNOMED
10	[Covid19 V1] Malaise or Fatigue or (Malaise and Fatigue)	4272240	367391008	Malaise	Clinical Finding	Condition	SNOMED
10	[Covid19 V1] Malaise or Fatigue or (Malaise and Fatigue)	36686942	1.5635e+16	Weakness of bilateral upper extremities	Clinical Finding	Condition	SNOMED
10	[Covid19 V1] Malaise or Fatigue or (Malaise and Fatigue)	37017316	713568000	Occasionally tired	Clinical Finding	Condition	SNOMED
10	[Covid19 V1] Malaise or Fatigue or (Malaise and Fatigue)	40267298	102896005	Sense of oppression	Clinical Finding	Condition	SNOMED
10	[Covid19 V1] Malaise or Fatigue or (Malaise and Fatigue)	40303773	139124002	[Tiredness], [fatigue], [lethargy] or [malaise] symptom	Clinical Finding	Condition	SNOMED
10	[Covid19 V1] Malaise or Fatigue or (Malaise and Fatigue)	40303775	139126000	Fatigue	Clinical Finding	Condition	SNOMED
10	[Covid19 V1] Malaise or Fatigue or (Malaise and Fatigue)	40303779	139130002	Heavy legs	Clinical Finding	Condition	SNOMED
10	[Covid19 V1] Malaise or Fatigue or (Malaise and Fatigue)	40303781	139131003	Tiredness symptom NOS	Clinical Finding	Condition	SNOMED
10	[Covid19 V1] Malaise or Fatigue or (Malaise and Fatigue)	40303808	139156009	Feels unwell	Clinical Finding	Condition	SNOMED
10	[Covid19 V1] Malaise or Fatigue or (Malaise and Fatigue)	40325103	161871003	C/O - overwork	Clinical Finding	Condition	SNOMED
10	[Covid19 V1] Malaise or Fatigue or (Malaise and Fatigue)	40325134	161900002	Feels unwell	Clinical Finding	Condition	SNOMED
10	[Covid19 V1] Malaise or Fatigue or (Malaise and Fatigue)	437113	13791008	Asthenia	Clinical Finding	Condition	SNOMED
10	[Covid19 V1] Malaise or Fatigue or (Malaise and Fatigue)	40354346	274638001	Asthenia	Clinical Finding	Condition	SNOMED
10	[Covid19 V1] Malaise or Fatigue or (Malaise and Fatigue)	40357640	267160008	[Tiredness], [fatigue], [lethargy] or [malaise] symptom	Clinical Finding	Condition	SNOMED
10	[Covid19 V1] Malaise or Fatigue or (Malaise and Fatigue)	40417207	215282009	Feels off-colour	Clinical Finding	Condition	SNOMED
10	[Covid19 V1] Malaise or Fatigue or (Malaise and Fatigue)	40481844	442099003	Psychogenic fatigue	Clinical Finding	Condition	SNOMED
10	[Covid19 V1] Malaise or Fatigue or (Malaise and Fatigue)	40502727	302758002	Tiredness	Clinical Finding	Condition	SNOMED
10	[Covid19 V1] Malaise or Fatigue or (Malaise and Fatigue)	40506944	303799004	Sensation of heaviness in limbs	Clinical Finding	Condition	SNOMED
10	[Covid19 V1] Malaise or Fatigue or (Malaise and Fatigue)	40547299	367407000	Discomfort, NOS	Clinical Finding	Condition	SNOMED
10	[Covid19 V1] Malaise or Fatigue or (Malaise and Fatigue)	42596630	313821000009108	Exercise induced weakness	Clinical Finding	Condition	SNOMED Veterinary
10	[Covid19 V1] Malaise or Fatigue or (Malaise and Fatigue)	44802674	495771000000107	[D]Fatigue	Context-dependent	Observation	SNOMED
10	[Covid19 V1] Malaise or Fatigue or (Malaise and Fatigue)	44802673	495761000000100	[D]Malaise	Context-dependent	Observation	SNOMED
10	[Covid19 V1] Malaise or Fatigue or (Malaise and Fatigue)	44802672	495751000000103	[D]Malaise and fatigue	Context-dependent	Observation	SNOMED
10	[Covid19 V1] Malaise or Fatigue or (Malaise and Fatigue)	44802421	502201000000109	Asthenia [D]	Context-dependent	Observation	SNOMED
10	[Covid19 V1] Malaise or Fatigue or (Malaise and Fatigue)	44802417	502161000000101	[D]Debility, unspecified	Context-dependent	Observation	SNOMED
10	[Covid19 V1] Malaise or Fatigue or (Malaise and Fatigue)	44802316	501691000000109	[D]Senile debility	Context-dependent	Observation	SNOMED
10	[Covid19 V1] Malaise or Fatigue or (Malaise and Fatigue)	44800199	463761000000103	[D]Postoperative depression	Context-dependent	Observation	SNOMED
10	[Covid19 V1] Malaise or Fatigue or (Malaise and Fatigue)	44797749	439201000000104	[D]Asthenia NOS	Context-dependent	Observation	SNOMED
10	[Covid19 V1] Malaise or Fatigue or (Malaise and Fatigue)	40402990	207557004	[D] Self neglect	Context-dependent	Observation	SNOMED
10	[Covid19 V1] Malaise or Fatigue or (Malaise and Fatigue)	40385132	191741007	Neurasthaenia - nervous debility	Undefined	Observation	SNOMED
10	[Covid19 V1] Malaise or Fatigue or (Malaise and Fatigue)	40325102	161870002	Tired all the time	Undefined	Observation	SNOMED
10	[Covid19 V1] Malaise or Fatigue or (Malaise and Fatigue)	40321411	158736001	[D]Debility, unspecified	Context-dependent	Observation	SNOMED
10	[Covid19 V1] Malaise or Fatigue or (Malaise and Fatigue)	40320995	158714004	[D]Senile debility	Context-dependent	Observation	SNOMED
10	[Covid19 V1] Malaise or Fatigue or (Malaise and Fatigue)	40318814	158170006	Asthenia [D]	Context-dependent	Observation	SNOMED
10	[Covid19 V1] Malaise or Fatigue or (Malaise and Fatigue)	40318812	158169005	[D]Fatigue	Context-dependent	Observation	SNOMED
10	[Covid19 V1] Malaise or Fatigue or (Malaise and Fatigue)	40318811	158168002	[D]Malaise	Context-dependent	Observation	SNOMED
10	[Covid19 V1] Malaise or Fatigue or (Malaise and Fatigue)	40318810	158167007	[D]Malaise and fatigue	Context-dependent	Observation	SNOMED
10	[Covid19 V1] Malaise or Fatigue or (Malaise and Fatigue)	40303776	139127009	Tired all the time	Undefined	Observation	SNOMED
10	[Covid19 V1] Malaise or Fatigue or (Malaise and Fatigue)	4158183	271556007	[D]Debility, unspecified	Context-dependent	Observation	SNOMED
10	[Covid19 V1] Malaise or Fatigue or (Malaise and Fatigue)	4048775	206771003	[D]Tiredness	Context-dependent	Observation	SNOMED
10	[Covid19 V1] Malaise or Fatigue or (Malaise and Fatigue)	4048774	206767001	[D]Fatigue	Context-dependent	Observation	SNOMED
10	[Covid19 V1] Malaise or Fatigue or (Malaise and Fatigue)	4048773	206766005	[D]Malaise	Context-dependent	Observation	SNOMED
10	[Covid19 V1] Malaise or Fatigue or (Malaise and Fatigue)	4048772	206765009	[D]Malaise and fatigue	Context-dependent	Observation	SNOMED
10	[Covid19 V1] Malaise or Fatigue or (Malaise and Fatigue)	44802677	495801000000105	[D]Tiredness	Context-dependent	Observation	SNOMED
10	[Covid19 V1] Malaise or Fatigue or (Malaise and Fatigue)	4007895	207530001	[D]Senile debility	Context-dependent	Observation	SNOMED
11	[COVID19 v1] Pneumonia	45933802	150584	Abscess of Lung with Pneumonia	Diagnosis	Condition	CIEL
11	[COVID19 v1] Pneumonia	45955959	160437	Acute bacterial pneumonia, presumed	Diagnosis	Condition	CIEL
11	[COVID19 v1] Pneumonia	45955494	155717	congenital pneumonia due to Staphylococcus	Diagnosis	Condition	CIEL
11	[COVID19 v1] Pneumonia	45955493	155716	congenital pneumonia due to Pseudomonas	Diagnosis	Condition	CIEL
11	[COVID19 v1] Pneumonia	45955346	144541	Community Acquired Pneumonia	Diagnosis	Condition	CIEL
11	[COVID19 v1] Pneumonia	45955163	135701	LOBAR PNEUMONIA	Diagnosis	Condition	CIEL
11	[COVID19 v1] Pneumonia	45954782	119679	Pneumonia in Cytomegalic Inclusion Disease	Diagnosis	Condition	CIEL
11	[COVID19 v1] Pneumonia	45953796	114106	Pneumonia due to Streptococcus Pneumoniae	Diagnosis	Condition	CIEL
11	[COVID19 v1] Pneumonia	45953460	130011	Pneumonia in Pertussis	Diagnosis	Condition	CIEL
11	[COVID19 v1] Pneumonia	45952040	1215	HIV STAGING - RECURRENT BACTERIAL PNEUMONIA	Diagnosis	Condition	CIEL
11	[COVID19 v1] Pneumonia	45951901	43	PNEUMONIA NOS	Diagnosis	Condition	CIEL
11	[COVID19 v1] Pneumonia	45951749	5024	HIV STAGING - LYMPHOID INTERSTITIAL PNEUMONIA	Diagnosis	Condition	CIEL
11	[COVID19 v1] Pneumonia	45951198	148314	Aspiration Pneumonia due to Inhalation of Milk	Diagnosis	Condition	CIEL
11	[COVID19 v1] Pneumonia	45950187	145606	Cholesterol Pneumonia	Diagnosis	Condition	CIEL
11	[COVID19 v1] Pneumonia	45949072	155718	congenital pneumonia due to Streptococcus, group B	Diagnosis	Condition	CIEL
11	[COVID19 v1] Pneumonia	45948497	148312	Aspiration Pneumonia due to Near Drowning	Diagnosis	Condition	CIEL
11	[COVID19 v1] Pneumonia	45948496	148311	Aspiration Pneumonia due to Regurgitated Food	Diagnosis	Condition	CIEL
11	[COVID19 v1] Pneumonia	45948495	148310	Aspiration Pneumonia due to Regurgitated Gastric Secretions	Diagnosis	Condition	CIEL
11	[COVID19 v1] Pneumonia	45948307	139468	Giant Cell Pneumonia	Diagnosis	Condition	CIEL
11	[COVID19 v1] Pneumonia	45947317	110839	Primary Atypical Pneumonia	Diagnosis	Condition	CIEL
11	[COVID19 v1] Pneumonia	45947067	42	mycobacterium tuberculosis, pulmonary	Diagnosis	Condition	CIEL
11	[COVID19 v1] Pneumonia	45946995	117302	Idiopathic Fibrosing Alveolitis	Diagnosis	Condition	CIEL
11	[COVID19 v1] Pneumonia	45946394	139933	Foreign Body Pneumonia	Diagnosis	Condition	CIEL
11	[COVID19 v1] Pneumonia	45946365	139639	Gangrenous Pneumonia	Diagnosis	Condition	CIEL
11	[COVID19 v1] Pneumonia	45946163	139160	Haemophilus Influenzae Pneumonia	Diagnosis	Condition	CIEL
11	[COVID19 v1] Pneumonia	45945877	137907	Idiopathic Fibrosing Alveolitis, Subacute Form	Diagnosis	Condition	CIEL
11	[COVID19 v1] Pneumonia	45945344	149425	Adenoviral Bronchopneumonia	Diagnosis	Condition	CIEL
11	[COVID19 v1] Pneumonia	45945342	149417	Adenoviral Pneumonia	Diagnosis	Condition	CIEL
11	[COVID19 v1] Pneumonia	45945091	148601	Anthrax Pneumonia	Diagnosis	Condition	CIEL
11	[COVID19 v1] Pneumonia	45944735	141278	Endogenous Lipoid Pneumonia	Diagnosis	Condition	CIEL
11	[COVID19 v1] Pneumonia	45944313	131709	Organized Pneumonia	Diagnosis	Condition	CIEL
11	[COVID19 v1] Pneumonia	45944269	130885	Parainfluenza Virus Bronchopneumonia	Diagnosis	Condition	CIEL
11	[COVID19 v1] Pneumonia	45943927	130015	Pneumonia due to Proteus Mirabilis	Diagnosis	Condition	CIEL
11	[COVID19 v1] Pneumonia	45943858	127199	Salmonella Pneumonia	Diagnosis	Condition	CIEL
11	[COVID19 v1] Pneumonia	45941590	482	Pneumonia, lobar	Diagnosis	Condition	CIEL
11	[COVID19 v1] Pneumonia	45941159	128493	Primary Pneumonic Plague	Diagnosis	Condition	CIEL
11	[COVID19 v1] Pneumonia	45940984	135458	Symptomatic lymphoid interstitial pneumonia	Diagnosis	Condition	CIEL
11	[COVID19 v1] Pneumonia	45940951	128106	Pulmonary Tularemia	Diagnosis	Condition	CIEL
11	[COVID19 v1] Pneumonia	45940636	126882	Secondary Pneumonic Plague	Diagnosis	Condition	CIEL
11	[COVID19 v1] Pneumonia	45939498	130050	Pleurobronchopneumonia	Diagnosis	Condition	CIEL
11	[COVID19 v1] Pneumonia	45939493	130010	Pneumonia in Q Fever	Diagnosis	Condition	CIEL
11	[COVID19 v1] Pneumonia	45939492	130003	Pneumonic Plague, Unspecified	Diagnosis	Condition	CIEL
11	[COVID19 v1] Pneumonia	45956191	157468	left lower lobe pneumonia	Diagnosis	Condition	CIEL
11	[COVID19 v1] Pneumonia	45938521	114100	Pneumonia	Diagnosis	Condition	CIEL
11	[COVID19 v1] Pneumonia	45937851	158700	right lower lobe pneumonia	Diagnosis	Condition	CIEL
11	[COVID19 v1] Pneumonia	45937458	157907	neonatal pneumonia	Diagnosis	Condition	CIEL
11	[COVID19 v1] Pneumonia	45936798	128334	Proteus Pneumonia	Diagnosis	Condition	CIEL
11	[COVID19 v1] Pneumonia	45936639	137908	Idiopathic Fibrosing Alveolitis, Chronic Form	Diagnosis	Condition	CIEL
11	[COVID19 v1] Pneumonia	45936295	137164	Influenzal Bronchopneumonia	Diagnosis	Condition	CIEL
11	[COVID19 v1] Pneumonia	45933855	158647	recurrent aspiration pneumonia	Diagnosis	Condition	CIEL
11	[COVID19 v1] Pneumonia	45932871	143772	Congenital pneumonia	Diagnosis	Condition	CIEL
11	[COVID19 v1] Pneumonia	45932357	130880	Parainfluenza Virus Pneumonia	Diagnosis	Condition	CIEL
11	[COVID19 v1] Pneumonia	45931765	112744	Pneumonia due to Staphylococcus	Diagnosis	Condition	CIEL
11	[COVID19 v1] Pneumonia	45931657	129467	Post Measles Pneumonia	Diagnosis	Condition	CIEL
11	[COVID19 v1] Pneumonia	45931192	123743	Unresolved Lobar Pneumonia	Diagnosis	Condition	CIEL
11	[COVID19 v1] Pneumonia	45930877	123098	Viral Pneumonia	Diagnosis	Condition	CIEL
11	[COVID19 v1] Pneumonia	45930776	115447	Pneumonia due to Mycoplasma Pneumoniae	Diagnosis	Condition	CIEL
11	[COVID19 v1] Pneumonia	45929803	150155	Achromobacter Pneumonia	Diagnosis	Condition	CIEL
11	[COVID19 v1] Pneumonia	45929104	148313	Aspiration Pneumonia due to Inhalation of Vomitus	Diagnosis	Condition	CIEL
11	[COVID19 v1] Pneumonia	45929103	148309	Aspiration Pneumonia Resulting from a Procedure	Diagnosis	Condition	CIEL
11	[COVID19 v1] Pneumonia	45928861	147378	Bilateral Bronchopneumonia	Diagnosis	Condition	CIEL
11	[COVID19 v1] Pneumonia	45928374	138876	Haemorrhagic Bronchopneumonia	Diagnosis	Condition	CIEL
11	[COVID19 v1] Pneumonia	45928283	138006	Hypostatic Bronchopneumonia	Diagnosis	Condition	CIEL
11	[COVID19 v1] Pneumonia	45928113	137256	Infective Pneumonia	Diagnosis	Condition	CIEL
11	[COVID19 v1] Pneumonia	45928112	137255	Infective Pneumonia Acquired Prenatally	Diagnosis	Condition	CIEL
11	[COVID19 v1] Pneumonia	45927132	130020	Pneumonia and Influenza	Diagnosis	Condition	CIEL
11	[COVID19 v1] Pneumonia	45926992	121252	Bacterial Pneumonia	Diagnosis	Condition	CIEL
11	[COVID19 v1] Pneumonia	45926963	120725	Pneumonia, Bedsonia	Diagnosis	Condition	CIEL
11	[COVID19 v1] Pneumonia	45926962	120724	Pneumonia due to Chlamydia	Diagnosis	Condition	CIEL
11	[COVID19 v1] Pneumonia	45926238	146874	BRONCHOPNEUMONIA	Diagnosis	Condition	CIEL
11	[COVID19 v1] Pneumonia	45925786	155719	congenital pneumonia due to viral agent	Diagnosis	Condition	CIEL
11	[COVID19 v1] Pneumonia	45925785	155714	congenital pneumonia due to Chlamydia	Diagnosis	Condition	CIEL
11	[COVID19 v1] Pneumonia	45925731	155296	bilateral pneumonia	Diagnosis	Condition	CIEL
11	[COVID19 v1] Pneumonia	45925455	114099	Pneumonia due to Klebsiella Pneumoniae	Diagnosis	Condition	CIEL
11	[COVID19 v1] Pneumonia	45925428	113809	Atypical Pneumonia	Diagnosis	Condition	CIEL
11	[COVID19 v1] Pneumonia	45925223	113020	Pneumonia due to SARS-associated Coronavirus	Diagnosis	Condition	CIEL
11	[COVID19 v1] Pneumonia	45925151	130164	Pittsburgh Pneumonia	Diagnosis	Condition	CIEL
11	[COVID19 v1] Pneumonia	45925135	130014	Pneumonia due to Pseudomonas	Diagnosis	Condition	CIEL
11	[COVID19 v1] Pneumonia	45925134	130008	Pneumonia in Typhoid Fever	Diagnosis	Condition	CIEL
11	[COVID19 v1] Pneumonia	45924983	111802	Tuberculous Pneumonia	Diagnosis	Condition	CIEL
11	[COVID19 v1] Pneumonia	45924932	111028	Acute Interstitial Pneumonia	Diagnosis	Condition	CIEL
11	[COVID19 v1] Pneumonia	45924787	121254	Pneumonia due to Gram-Negative Bacteria	Diagnosis	Condition	CIEL
11	[COVID19 v1] Pneumonia	45924733	110290	Nonspecific Interstitial Pneumonia	Diagnosis	Condition	CIEL
11	[COVID19 v1] Pneumonia	45924149	127429	Rheumatic Pneumonia	Diagnosis	Condition	CIEL
11	[COVID19 v1] Pneumonia	45921981	158702	right upper lobe pneumonia	Diagnosis	Condition	CIEL
11	[COVID19 v1] Pneumonia	45921225	139243	Group B Streptococcal Pneumonia	Diagnosis	Condition	CIEL
11	[COVID19 v1] Pneumonia	45920956	142515	Desquamative Interstitial Pneumonia	Diagnosis	Condition	CIEL
11	[COVID19 v1] Pneumonia	45920758	145698	Chickenpox Pneumonia	Diagnosis	Condition	CIEL
11	[COVID19 v1] Pneumonia	45920589	138005	Hypostatic Pneumonia	Diagnosis	Condition	CIEL
11	[COVID19 v1] Pneumonia	45920257	137167	Influenza with Pneumonia	Diagnosis	Condition	CIEL
11	[COVID19 v1] Pneumonia	45918990	114105	Pneumococcal Pneumonia (Streptococcus Pneumoniae Pneumonia)	Diagnosis	Condition	CIEL
11	[COVID19 v1] Pneumonia	45918086	110131	Nosocomial Pneumonia	Diagnosis	Condition	CIEL
11	[COVID19 v1] Pneumonia	45917958	159277	ventilator-acquired pneumonia	Diagnosis	Condition	CIEL
11	[COVID19 v1] Pneumonia	45917361	156551	Hamman Rich syndrome	Diagnosis	Condition	CIEL
11	[COVID19 v1] Pneumonia	45916354	135912	Legionnaire's Disease	Diagnosis	Condition	CIEL
11	[COVID19 v1] Pneumonia	45914843	130036	Pneumococcal Lobar Pneumonia	Diagnosis	Condition	CIEL
11	[COVID19 v1] Pneumonia	45914110	114096	Pneumonia due to Streptococcus	Diagnosis	Condition	CIEL
11	[COVID19 v1] Pneumonia	45913948	119680	Cytomegalovirus Pneumonia	Diagnosis	Condition	CIEL
11	[COVID19 v1] Pneumonia	45913618	115379	Aspiration Pneumonia in Newborn	Diagnosis	Condition	CIEL
11	[COVID19 v1] Pneumonia	45912192	1463	acute bacterial pneumonia	Diagnosis	Condition	CIEL
11	[COVID19 v1] Pneumonia	45911923	158444	postoperative pneumonia	Diagnosis	Condition	CIEL
11	[COVID19 v1] Pneumonia	45911911	158384	pneumonia in parasitic diseases	Diagnosis	Condition	CIEL
11	[COVID19 v1] Pneumonia	45911470	157470	left upper lobe pneumonia	Diagnosis	Condition	CIEL
11	[COVID19 v1] Pneumonia	45911099	155715	congenital pneumonia due to Escherichia coli	Diagnosis	Condition	CIEL
11	[COVID19 v1] Pneumonia	45908730	130019	Anaerobic Pneumonia	Diagnosis	Condition	CIEL
11	[COVID19 v1] Pneumonia	45908729	130018	Pneumonia due to E. Coli	Diagnosis	Condition	CIEL
11	[COVID19 v1] Pneumonia	45908728	130013	Pneumonia due to Respiratory Syncytial Virus	Diagnosis	Condition	CIEL
11	[COVID19 v1] Pneumonia	45908182	124979	Terminal Bronchopneumonia	Diagnosis	Condition	CIEL
11	[COVID19 v1] Pneumonia	45907970	123742	Unresolved Pneumonia	Diagnosis	Condition	CIEL
11	[COVID19 v1] Pneumonia	45907869	121392	Aspiration Pneumonia	Diagnosis	Condition	CIEL
11	[COVID19 v1] Pneumonia	45907592	110415	Interstitial Pneumonitis	Diagnosis	Condition	CIEL
11	[COVID19 v1] Pneumonia	45907517	116709	Interstitial Pneumonia	Diagnosis	Condition	CIEL
11	[COVID19 v1] Pneumonia	45907516	116708	Chronic Interstitial Pneumonia	Diagnosis	Condition	CIEL
11	[COVID19 v1] Pneumonia	45907356	115448	Infection due to PPLO	Diagnosis	Condition	CIEL
11	[COVID19 v1] Pneumonia	45907286	114093	Pneumonic Plague	Diagnosis	Condition	CIEL
11	[COVID19 v1] Pneumonia	45906042	193	PNEUMONIA BRONCHIAL	Diagnosis	Condition	CIEL
11	[COVID19 v1] Pneumonia	45537756	B25.0	Cytomegaloviral pneumonitis	ICD10 code	Condition	ICD10
11	[COVID19 v1] Pneumonia	45601119	J10.0	Influenza with pneumonia, seasonal influenza virus identified	ICD10 code	Condition	ICD10
11	[COVID19 v1] Pneumonia	45538476	J12.8	Other viral pneumonia	ICD10 code	Condition	ICD10
11	[COVID19 v1] Pneumonia	45552880	J12.9	Viral pneumonia, unspecified	ICD10 code	Condition	ICD10
11	[COVID19 v1] Pneumonia	45552879	J12	Viral pneumonia, not elsewhere classified	ICD10 Hierarchy	Condition	ICD10
11	[COVID19 v1] Pneumonia	45563216	P23.8	Congenital pneumonia due to other organisms	ICD10 code	Condition	ICD10
11	[COVID19 v1] Pneumonia	45591552	J17.8	Pneumonia in other diseases classified elsewhere	ICD10 code	Condition	ICD10
11	[COVID19 v1] Pneumonia	45562443	J18.2	Hypostatic pneumonia, unspecified	ICD10 code	Condition	ICD10
11	[COVID19 v1] Pneumonia	45562442	J18.1	Lobar pneumonia, unspecified	ICD10 code	Condition	ICD10
11	[COVID19 v1] Pneumonia	45562441	J15.4	Pneumonia due to other streptococci	ICD10 code	Condition	ICD10
11	[COVID19 v1] Pneumonia	45561748	B22.1	HIV disease resulting in lymphoid interstitial pneumonitis	ICD10 code	Condition	ICD10
11	[COVID19 v1] Pneumonia	45558364	P23.6	Congenital pneumonia due to other bacterial agents	ICD10 code	Condition	ICD10
11	[COVID19 v1] Pneumonia	45557621	J15.9	Bacterial pneumonia, unspecified	ICD10 code	Condition	ICD10
11	[COVID19 v1] Pneumonia	45591551	J17.0	Pneumonia in bacterial diseases classified elsewhere	ICD10 code	Condition	ICD10
11	[COVID19 v1] Pneumonia	45557619	J12.3	Human metapneumovirus pneumonia	ICD10 code	Condition	ICD10
11	[COVID19 v1] Pneumonia	45557618	J12.2	Parainfluenza virus pneumonia	ICD10 code	Condition	ICD10
11	[COVID19 v1] Pneumonia	45542546	B01.2	Varicella pneumonia	ICD10 code	Condition	ICD10
11	[COVID19 v1] Pneumonia	45591549	J15.2	Pneumonia due to staphylococcus	ICD10 code	Condition	ICD10
11	[COVID19 v1] Pneumonia	45591548	J15.0	Pneumonia due to Klebsiella pneumoniae	ICD10 code	Condition	ICD10
11	[COVID19 v1] Pneumonia	45591547	J12.0	Adenoviral pneumonia	ICD10 code	Condition	ICD10
11	[COVID19 v1] Pneumonia	45552881	J16.8	Pneumonia due to other specified infectious organisms	ICD10 code	Condition	ICD10
11	[COVID19 v1] Pneumonia	45587418	P23.9	Congenital pneumonia, unspecified	ICD10 code	Condition	ICD10
11	[COVID19 v1] Pneumonia	45587417	P23.0	Congenital pneumonia due to viral agent	ICD10 code	Condition	ICD10
11	[COVID19 v1] Pneumonia	45543256	J12.1	Respiratory syncytial virus pneumonia	ICD10 code	Condition	ICD10
11	[COVID19 v1] Pneumonia	45586663	J17.1	Pneumonia in viral diseases classified elsewhere	ICD10 code	Condition	ICD10
11	[COVID19 v1] Pneumonia	45586662	J13	Pneumonia due to Streptococcus pneumoniae	ICD10 Hierarchy	Condition	ICD10
11	[COVID19 v1] Pneumonia	45548107	J18	Pneumonia, organism unspecified	ICD10 Hierarchy	Condition	ICD10
11	[COVID19 v1] Pneumonia	45585914	A48.1	Legionnaires disease	ICD10 code	Condition	ICD10
11	[COVID19 v1] Pneumonia	45582614	P23	Congenital pneumonia	ICD10 Hierarchy	Condition	ICD10
11	[COVID19 v1] Pneumonia	45581848	J15.5	Pneumonia due to Escherichia coli	ICD10 code	Condition	ICD10
11	[COVID19 v1] Pneumonia	45581847	J15	Bacterial pneumonia, not elsewhere classified	ICD10 Hierarchy	Condition	ICD10
11	[COVID19 v1] Pneumonia	45581846	J14	Pneumonia due to Haemophilus influenzae	ICD10 Hierarchy	Condition	ICD10
11	[COVID19 v1] Pneumonia	45548106	J17.3	Pneumonia in parasitic diseases	ICD10 code	Condition	ICD10
11	[COVID19 v1] Pneumonia	45543257	J15.1	Pneumonia due to Pseudomonas	ICD10 code	Condition	ICD10
11	[COVID19 v1] Pneumonia	45581144	B05.2	Measles complicated by pneumonia	ICD10 code	Condition	ICD10
11	[COVID19 v1] Pneumonia	45581105	A20.2	Pneumonic plague	ICD10 code	Condition	ICD10
11	[COVID19 v1] Pneumonia	45543258	J15.3	Pneumonia due to streptococcus, group B	ICD10 code	Condition	ICD10
11	[COVID19 v1] Pneumonia	45533544	J11.0	Influenza with pneumonia, virus not identified	ICD10 code	Condition	ICD10
11	[COVID19 v1] Pneumonia	45543259	J15.6	Pneumonia due to other Gram-negative bacteria	ICD10 code	Condition	ICD10
11	[COVID19 v1] Pneumonia	45576233	A21.2	Pulmonary tularaemia	ICD10 code	Condition	ICD10
11	[COVID19 v1] Pneumonia	45543260	J15.7	Pneumonia due to Mycoplasma pneumoniae	ICD10 code	Condition	ICD10
11	[COVID19 v1] Pneumonia	45548865	P23.4	Congenital pneumonia due to Escherichia coli	ICD10 code	Condition	ICD10
11	[COVID19 v1] Pneumonia	45548864	P23.3	Congenital pneumonia due to streptococcus, group B	ICD10 code	Condition	ICD10
11	[COVID19 v1] Pneumonia	45755452	J16	Pneumonia due to other infectious organisms, not elsewhere classified	ICD10 Hierarchy	Condition	ICD10
11	[COVID19 v1] Pneumonia	45533546	J17	Pneumonia in diseases classified elsewhere	ICD10 Hierarchy	Condition	ICD10
11	[COVID19 v1] Pneumonia	45544056	P23.2	Congenital pneumonia due to staphylococcus	ICD10 code	Condition	ICD10
11	[COVID19 v1] Pneumonia	45544057	P23.5	Congenital pneumonia due to Pseudomonas	ICD10 code	Condition	ICD10
11	[COVID19 v1] Pneumonia	45548105	J16.0	Chlamydial pneumonia	ICD10 code	Condition	ICD10
11	[COVID19 v1] Pneumonia	45605883	J18.8	Other pneumonia, organism unspecified	ICD10 code	Condition	ICD10
11	[COVID19 v1] Pneumonia	45534339	P23.1	Congenital pneumonia due to Chlamydia	ICD10 code	Condition	ICD10
11	[COVID19 v1] Pneumonia	45572176	J85.1	Abscess of lung with pneumonia	ICD10 code	Condition	ICD10
11	[COVID19 v1] Pneumonia	45572164	J18.0	Bronchopneumonia, unspecified	ICD10 code	Condition	ICD10
11	[COVID19 v1] Pneumonia	45572162	J15.8	Other bacterial pneumonia	ICD10 code	Condition	ICD10
11	[COVID19 v1] Pneumonia	45601123	J18.9	Pneumonia, unspecified	ICD10 code	Condition	ICD10
11	[COVID19 v1] Pneumonia	35207932	J12.0	Adenoviral pneumonia	4-char billing code	Condition	ICD10CM
11	[COVID19 v1] Pneumonia	35207933	J12.1	Respiratory syncytial virus pneumonia	4-char billing code	Condition	ICD10CM
11	[COVID19 v1] Pneumonia	35207934	J12.2	Parainfluenza virus pneumonia	4-char billing code	Condition	ICD10CM
11	[COVID19 v1] Pneumonia	35207935	J12.3	Human metapneumovirus pneumonia	4-char billing code	Condition	ICD10CM
11	[COVID19 v1] Pneumonia	35207936	J12.8	Other viral pneumonia	4-char nonbill code	Condition	ICD10CM
11	[COVID19 v1] Pneumonia	35207937	J12.9	Viral pneumonia, unspecified	4-char billing code	Condition	ICD10CM
11	[COVID19 v1] Pneumonia	35207938	J13	Pneumonia due to Streptococcus pneumoniae	3-char billing code	Condition	ICD10CM
11	[COVID19 v1] Pneumonia	35207939	J14	Pneumonia due to Hemophilus influenzae	3-char billing code	Condition	ICD10CM
11	[COVID19 v1] Pneumonia	35207940	J15.0	Pneumonia due to Klebsiella pneumoniae	4-char billing code	Condition	ICD10CM
11	[COVID19 v1] Pneumonia	35207941	J15.1	Pneumonia due to Pseudomonas	4-char billing code	Condition	ICD10CM
11	[COVID19 v1] Pneumonia	35207942	J15.3	Pneumonia due to streptococcus, group B	4-char billing code	Condition	ICD10CM
11	[COVID19 v1] Pneumonia	35207943	J15.4	Pneumonia due to other streptococci	4-char billing code	Condition	ICD10CM
11	[COVID19 v1] Pneumonia	35207944	J15.5	Pneumonia due to Escherichia coli	4-char billing code	Condition	ICD10CM
11	[COVID19 v1] Pneumonia	35207945	J15.6	Pneumonia due to other Gram-negative bacteria	4-char billing code	Condition	ICD10CM
11	[COVID19 v1] Pneumonia	35207946	J15.7	Pneumonia due to Mycoplasma pneumoniae	4-char billing code	Condition	ICD10CM
11	[COVID19 v1] Pneumonia	35207947	J15.8	Pneumonia due to other specified bacteria	4-char billing code	Condition	ICD10CM
11	[COVID19 v1] Pneumonia	35207948	J15.9	Unspecified bacterial pneumonia	4-char billing code	Condition	ICD10CM
11	[COVID19 v1] Pneumonia	35207949	J16.0	Chlamydial pneumonia	4-char billing code	Condition	ICD10CM
11	[COVID19 v1] Pneumonia	35207950	J16.8	Pneumonia due to other specified infectious organisms	4-char billing code	Condition	ICD10CM
11	[COVID19 v1] Pneumonia	35207951	J17	Pneumonia in diseases classified elsewhere	3-char billing code	Condition	ICD10CM
11	[COVID19 v1] Pneumonia	35207952	J18.0	Bronchopneumonia, unspecified organism	4-char billing code	Condition	ICD10CM
11	[COVID19 v1] Pneumonia	35207953	J18.1	Lobar pneumonia, unspecified organism	4-char billing code	Condition	ICD10CM
11	[COVID19 v1] Pneumonia	35207954	J18.2	Hypostatic pneumonia, unspecified organism	4-char billing code	Condition	ICD10CM
11	[COVID19 v1] Pneumonia	35207955	J18.8	Other pneumonia, unspecified organism	4-char billing code	Condition	ICD10CM
11	[COVID19 v1] Pneumonia	35207956	J18.9	Pneumonia, unspecified organism	4-char billing code	Condition	ICD10CM
11	[COVID19 v1] Pneumonia	35208076	J85.1	Abscess of lung with pneumonia	4-char billing code	Condition	ICD10CM
11	[COVID19 v1] Pneumonia	35210488	P23.0	Congenital pneumonia due to viral agent	4-char billing code	Condition	ICD10CM
11	[COVID19 v1] Pneumonia	35210489	P23.1	Congenital pneumonia due to Chlamydia	4-char billing code	Condition	ICD10CM
11	[COVID19 v1] Pneumonia	35210490	P23.2	Congenital pneumonia due to staphylococcus	4-char billing code	Condition	ICD10CM
11	[COVID19 v1] Pneumonia	35210491	P23.3	Congenital pneumonia due to streptococcus, group B	4-char billing code	Condition	ICD10CM
11	[COVID19 v1] Pneumonia	35210492	P23.4	Congenital pneumonia due to Escherichia coli	4-char billing code	Condition	ICD10CM
11	[COVID19 v1] Pneumonia	35210494	P23.6	Congenital pneumonia due to other bacterial agents	4-char billing code	Condition	ICD10CM
11	[COVID19 v1] Pneumonia	35210493	P23.5	Congenital pneumonia due to Pseudomonas	4-char billing code	Condition	ICD10CM
11	[COVID19 v1] Pneumonia	35210495	P23.8	Congenital pneumonia due to other organisms	4-char billing code	Condition	ICD10CM
11	[COVID19 v1] Pneumonia	35210496	P23.9	Congenital pneumonia, unspecified	4-char billing code	Condition	ICD10CM
11	[COVID19 v1] Pneumonia	45556911	A54.84	Gonococcal pneumonia	5-char billing code	Condition	ICD10CM
11	[COVID19 v1] Pneumonia	45556897	A37.91	Whooping cough, unspecified species with pneumonia	5-char billing code	Condition	ICD10CM
11	[COVID19 v1] Pneumonia	45556887	A01.03	Typhoid pneumonia	5-char billing code	Condition	ICD10CM
11	[COVID19 v1] Pneumonia	45553490	O29.012	Aspiration pneumonitis due to anesthesia during pregnancy, second trimester	6-char billing code	Condition	ICD10CM
11	[COVID19 v1] Pneumonia	45552902	J95.851	Ventilator associated pneumonia	6-char billing code	Condition	ICD10CM
11	[COVID19 v1] Pneumonia	45552899	J84.114	Acute interstitial pneumonitis	6-char billing code	Condition	ICD10CM
11	[COVID19 v1] Pneumonia	45552235	B77.81	Ascariasis pneumonia	5-char billing code	Condition	ICD10CM
11	[COVID19 v1] Pneumonia	45542528	A37.11	Whooping cough due to Bordetella parapertussis with pneumonia	5-char billing code	Condition	ICD10CM
11	[COVID19 v1] Pneumonia	45542529	A37.81	Whooping cough due to other Bordetella species with pneumonia	5-char billing code	Condition	ICD10CM
11	[COVID19 v1] Pneumonia	45543254	J10.01	Influenza due to other identified influenza virus with the same other identified influenza virus pneumonia	5-char billing code	Condition	ICD10CM
11	[COVID19 v1] Pneumonia	45543274	J84.11	Idiopathic interstitial pneumonia	5-char nonbill code	Condition	ICD10CM
11	[COVID19 v1] Pneumonia	45543275	J84.112	Idiopathic pulmonary fibrosis	6-char billing code	Condition	ICD10CM
11	[COVID19 v1] Pneumonia	45543932	O29.011	Aspiration pneumonitis due to anesthesia during pregnancy, first trimester	6-char billing code	Condition	ICD10CM
11	[COVID19 v1] Pneumonia	45543933	O29.013	Aspiration pneumonitis due to anesthesia during pregnancy, third trimester	6-char billing code	Condition	ICD10CM
11	[COVID19 v1] Pneumonia	45601135	J84.111	Idiopathic interstitial pneumonia, not otherwise specified	6-char billing code	Condition	ICD10CM
11	[COVID19 v1] Pneumonia	45601122	J15.20	Pneumonia due to staphylococcus, unspecified	5-char billing code	Condition	ICD10CM
11	[COVID19 v1] Pneumonia	45600409	A37.01	Whooping cough due to Bordetella pertussis with pneumonia	5-char billing code	Condition	ICD10CM
11	[COVID19 v1] Pneumonia	45596276	J09.X1	Influenza due to identified novel influenza A virus with pneumonia	5-char billing code	Condition	ICD10CM
11	[COVID19 v1] Pneumonia	45591563	J84.115	Respiratory bronchiolitis interstitial lung disease	6-char billing code	Condition	ICD10CM
11	[COVID19 v1] Pneumonia	45591550	J15.29	Pneumonia due to other staphylococcus	5-char billing code	Condition	ICD10CM
11	[COVID19 v1] Pneumonia	45591545	J10.08	Influenza due to other identified influenza virus with other specified pneumonia	5-char billing code	Condition	ICD10CM
11	[COVID19 v1] Pneumonia	45586680	J84.2	Lymphoid interstitial pneumonia	4-char billing code	Condition	ICD10CM
11	[COVID19 v1] Pneumonia	45586661	J11.00	Influenza due to unidentified influenza virus with unspecified type of pneumonia	5-char billing code	Condition	ICD10CM
11	[COVID19 v1] Pneumonia	45581842	J11.08	Influenza due to unidentified influenza virus with specified pneumonia	5-char billing code	Condition	ICD10CM
11	[COVID19 v1] Pneumonia	45581145	B06.81	Rubella pneumonia	5-char billing code	Condition	ICD10CM
11	[COVID19 v1] Pneumonia	45532808	A02.22	Salmonella pneumonia	5-char billing code	Condition	ICD10CM
11	[COVID19 v1] Pneumonia	45533545	J15.211	Pneumonia due to Methicillin susceptible Staphylococcus aureus	6-char billing code	Condition	ICD10CM
11	[COVID19 v1] Pneumonia	1569460	J10.0	Influenza due to other identified influenza virus with pneumonia	4-char nonbill code	Condition	ICD10CM
11	[COVID19 v1] Pneumonia	1569463	J11.0	Influenza due to unidentified influenza virus with pneumonia	4-char nonbill code	Condition	ICD10CM
11	[COVID19 v1] Pneumonia	1569465	J12	Viral pneumonia, not elsewhere classified	3-char nonbill code	Condition	ICD10CM
11	[COVID19 v1] Pneumonia	1569466	J15	Bacterial pneumonia, not elsewhere classified	3-char nonbill code	Condition	ICD10CM
11	[COVID19 v1] Pneumonia	1569467	J15.2	Pneumonia due to staphylococcus	4-char nonbill code	Condition	ICD10CM
11	[COVID19 v1] Pneumonia	1569468	J16	Pneumonia due to other infectious organisms, not elsewhere classified	3-char nonbill code	Condition	ICD10CM
11	[COVID19 v1] Pneumonia	1569469	J18	Pneumonia, unspecified organism	3-char nonbill code	Condition	ICD10CM
11	[COVID19 v1] Pneumonia	1571722	O29.01	Aspiration pneumonitis due to anesthesia during pregnancy	5-char nonbill code	Condition	ICD10CM
11	[COVID19 v1] Pneumonia	1571991	P23	Congenital pneumonia	3-char nonbill code	Condition	ICD10CM
11	[COVID19 v1] Pneumonia	45572773	O29.019	Aspiration pneumonitis due to anesthesia during pregnancy, unspecified trimester	6-char billing code	Condition	ICD10CM
11	[COVID19 v1] Pneumonia	45572161	J12.89	Other viral pneumonia	5-char billing code	Condition	ICD10CM
11	[COVID19 v1] Pneumonia	45567274	J84.116	Cryptogenic organizing pneumonia	6-char billing code	Condition	ICD10CM
11	[COVID19 v1] Pneumonia	45567261	J15.21	Pneumonia due to staphylococcus aureus	5-char nonbill code	Condition	ICD10CM
11	[COVID19 v1] Pneumonia	45548125	J84.113	Idiopathic non-specific interstitial pneumonitis	6-char billing code	Condition	ICD10CM
11	[COVID19 v1] Pneumonia	45567260	J12.81	Pneumonia due to SARS-associated coronavirus	5-char billing code	Condition	ICD10CM
11	[COVID19 v1] Pneumonia	45567259	J10.00	Influenza due to other identified influenza virus with unspecified type of pneumonia	5-char billing code	Condition	ICD10CM
11	[COVID19 v1] Pneumonia	45562465	J84.117	Desquamative interstitial pneumonia	6-char billing code	Condition	ICD10CM
11	[COVID19 v1] Pneumonia	45557620	J15.212	Pneumonia due to Methicillin resistant Staphylococcus aureus	6-char billing code	Condition	ICD10CM
11	[COVID19 v1] Pneumonia	35205472	A20.2	Pneumonic plague	4-char billing code	Condition	ICD10CM
11	[COVID19 v1] Pneumonia	35205479	A21.2	Pulmonary tularemia	4-char billing code	Condition	ICD10CM
11	[COVID19 v1] Pneumonia	35205569	A48.1	Legionnaires' disease	4-char billing code	Condition	ICD10CM
11	[COVID19 v1] Pneumonia	35205735	B01.2	Varicella pneumonia	4-char billing code	Condition	ICD10CM
11	[COVID19 v1] Pneumonia	35205746	B05.2	Measles complicated by pneumonia	4-char billing code	Condition	ICD10CM
11	[COVID19 v1] Pneumonia	35205777	B25.0	Cytomegaloviral pneumonitis	4-char billing code	Condition	ICD10CM
11	[COVID19 v1] Pneumonia	44823963	21.2	Pulmonary tularemia	4-dig billing code	Condition	ICD9CM
11	[COVID19 v1] Pneumonia	44824282	482.1	Pneumonia due to Pseudomonas	4-dig billing code	Condition	ICD9CM
11	[COVID19 v1] Pneumonia	44824283	484.8	Pneumonia in other infectious diseases classified elsewhere	4-dig billing code	Condition	ICD9CM
11	[COVID19 v1] Pneumonia	44828634	11.61	Tuberculous pneumonia [any form], bacteriological or histological examination not done	5-dig billing code	Condition	ICD9CM
11	[COVID19 v1] Pneumonia	44827829	516.35	Idiopathic lymphoid interstitial pneumonia	5-dig billing code	Condition	ICD9CM
11	[COVID19 v1] Pneumonia	44827828	516.3	Idiopathic interstitial pneumonia	4-dig nonbill code	Condition	ICD9CM
11	[COVID19 v1] Pneumonia	44827821	488.11	Influenza due to identified 2009 H1N1 influenza virus with pneumonia	5-dig billing code	Condition	ICD9CM
11	[COVID19 v1] Pneumonia	44827819	482.2	Pneumonia due to Hemophilus influenzae [H. influenzae]	4-dig billing code	Condition	ICD9CM
11	[COVID19 v1] Pneumonia	44827459	11.6	Tuberculous pneumonia [any form], unspecified	5-dig billing code	Condition	ICD9CM
11	[COVID19 v1] Pneumonia	44826684	516.31	Idiopathic pulmonary fibrosis	5-dig billing code	Condition	ICD9CM
11	[COVID19 v1] Pneumonia	44826674	484.5	Pneumonia in anthrax	4-dig billing code	Condition	ICD9CM
11	[COVID19 v1] Pneumonia	44826673	484.3	Pneumonia in whooping cough	4-dig billing code	Condition	ICD9CM
11	[COVID19 v1] Pneumonia	44826672	480.3	Pneumonia due to SARS-associated coronavirus	4-dig billing code	Condition	ICD9CM
11	[COVID19 v1] Pneumonia	44826294	11.65	Tuberculous pneumonia [any form], tubercle bacilli not found by bacteriological examination, but tuberculosis confirmed histologically	5-dig billing code	Condition	ICD9CM
11	[COVID19 v1] Pneumonia	44825479	516.33	Acute interstitial pneumonitis	5-dig billing code	Condition	ICD9CM
11	[COVID19 v1] Pneumonia	44825469	482.82	Pneumonia due to escherichia coli [E. coli]	5-dig billing code	Condition	ICD9CM
11	[COVID19 v1] Pneumonia	44825468	482.49	Other Staphylococcus pneumonia	5-dig billing code	Condition	ICD9CM
11	[COVID19 v1] Pneumonia	44825467	481	Pneumococcal pneumonia [Streptococcus pneumoniae pneumonia]	3-dig billing code	Condition	ICD9CM
11	[COVID19 v1] Pneumonia	44825466	480	Pneumonia due to adenovirus	4-dig billing code	Condition	ICD9CM
11	[COVID19 v1] Pneumonia	44825103	11.6	Tuberculous pneumonia [any form]	4-dig nonbill code	Condition	ICD9CM
11	[COVID19 v1] Pneumonia	44824850	997.32	Postprocedural aspiration pneumonia	5-dig billing code	Condition	ICD9CM
11	[COVID19 v1] Pneumonia	44824294	516.37	Desquamative interstitial pneumonia	5-dig billing code	Condition	ICD9CM
11	[COVID19 v1] Pneumonia	44824293	516.3	Idiopathic interstitial pneumonia, not otherwise specified	5-dig billing code	Condition	ICD9CM
11	[COVID19 v1] Pneumonia	44824286	488.81	Influenza due to identified novel influenza A virus with pneumonia	5-dig billing code	Condition	ICD9CM
11	[COVID19 v1] Pneumonia	44819743	482.32	Pneumonia due to Streptococcus, group B	5-dig billing code	Condition	ICD9CM
11	[COVID19 v1] Pneumonia	44819744	482.84	Pneumonia due to Legionnaires' disease	5-dig billing code	Condition	ICD9CM
11	[COVID19 v1] Pneumonia	44819745	483.8	Pneumonia due to other specified organism	4-dig billing code	Condition	ICD9CM
11	[COVID19 v1] Pneumonia	44819746	488.01	Influenza due to identified avian influenza virus with pneumonia	5-dig billing code	Condition	ICD9CM
11	[COVID19 v1] Pneumonia	44820043	770	Congenital pneumonia	4-dig billing code	Condition	ICD9CM
11	[COVID19 v1] Pneumonia	44820557	55.1	Postmeasles pneumonia	4-dig billing code	Condition	ICD9CM
11	[COVID19 v1] Pneumonia	44820885	482	Other bacterial pneumonia	3-dig nonbill code	Condition	ICD9CM
11	[COVID19 v1] Pneumonia	44820886	482.3	Pneumonia due to Streptococcus, unspecified	5-dig billing code	Condition	ICD9CM
11	[COVID19 v1] Pneumonia	44821983	482.3	Pneumonia due to Streptococcus	4-dig nonbill code	Condition	ICD9CM
11	[COVID19 v1] Pneumonia	44821984	482.9	Bacterial pneumonia, unspecified	4-dig billing code	Condition	ICD9CM
11	[COVID19 v1] Pneumonia	44821985	485	Bronchopneumonia, organism unspecified	3-dig billing code	Condition	ICD9CM
11	[COVID19 v1] Pneumonia	44823143	482.41	Methicillin susceptible pneumonia due to Staphylococcus aureus	5-dig billing code	Condition	ICD9CM
11	[COVID19 v1] Pneumonia	44823962	20.3	Primary pneumonic plague	4-dig billing code	Condition	ICD9CM
11	[COVID19 v1] Pneumonia	44824281	482	Pneumonia due to Klebsiella pneumoniae	4-dig billing code	Condition	ICD9CM
11	[COVID19 v1] Pneumonia	44837636	997.31	Ventilator associated pneumonia	5-dig billing code	Condition	ICD9CM
11	[COVID19 v1] Pneumonia	44837132	482.8	Pneumonia due to other specified bacteria	4-dig nonbill code	Condition	ICD9CM
11	[COVID19 v1] Pneumonia	44836766	20.5	Pneumonic plague, unspecified	4-dig billing code	Condition	ICD9CM
11	[COVID19 v1] Pneumonia	44835991	517.1	Rheumatic pneumonia	4-dig billing code	Condition	ICD9CM
11	[COVID19 v1] Pneumonia	44835988	516.32	Idiopathic non-specific interstitial pneumonitis	5-dig billing code	Condition	ICD9CM
11	[COVID19 v1] Pneumonia	44835979	482.83	Pneumonia due to other gram-negative bacteria	5-dig billing code	Condition	ICD9CM
11	[COVID19 v1] Pneumonia	44835978	482.42	Methicillin resistant pneumonia due to Staphylococcus aureus	5-dig billing code	Condition	ICD9CM
11	[COVID19 v1] Pneumonia	44835977	480.1	Pneumonia due to respiratory syncytial virus	4-dig billing code	Condition	ICD9CM
11	[COVID19 v1] Pneumonia	44834773	516.36	Cryptogenic organizing pneumonia	5-dig billing code	Condition	ICD9CM
11	[COVID19 v1] Pneumonia	44834768	484.1	Pneumonia in cytomegalic inclusion disease	4-dig billing code	Condition	ICD9CM
11	[COVID19 v1] Pneumonia	44834767	482.89	Pneumonia due to other specified bacteria	5-dig billing code	Condition	ICD9CM
11	[COVID19 v1] Pneumonia	44834766	482.4	Pneumonia due to Staphylococcus	4-dig nonbill code	Condition	ICD9CM
11	[COVID19 v1] Pneumonia	44834394	11.64	Tuberculous pneumonia [any form], tubercle bacilli not found (in sputum) by microscopy, but found by bacterial culture	5-dig billing code	Condition	ICD9CM
11	[COVID19 v1] Pneumonia	44834393	11.63	Tuberculous pneumonia [any form], tubercle bacilli found (in sputum) by microscopy	5-dig billing code	Condition	ICD9CM
11	[COVID19 v1] Pneumonia	44833610	484	Pneumonia in infectious diseases classified elsewhere	3-dig nonbill code	Condition	ICD9CM
11	[COVID19 v1] Pneumonia	44833609	483.1	Pneumonia due to chlamydia	4-dig billing code	Condition	ICD9CM
11	[COVID19 v1] Pneumonia	44833608	483	Pneumonia due to mycoplasma pneumoniae	4-dig billing code	Condition	ICD9CM
11	[COVID19 v1] Pneumonia	44833607	482.39	Pneumonia due to other Streptococcus	5-dig billing code	Condition	ICD9CM
11	[COVID19 v1] Pneumonia	44833217	20.4	Secondary pneumonic plague	4-dig billing code	Condition	ICD9CM
11	[COVID19 v1] Pneumonia	44832429	516.34	Respiratory bronchiolitis interstitial lung disease	5-dig billing code	Condition	ICD9CM
11	[COVID19 v1] Pneumonia	44832418	482.81	Pneumonia due to anaerobes	5-dig billing code	Condition	ICD9CM
11	[COVID19 v1] Pneumonia	44832417	482.31	Pneumonia due to Streptococcus, group A	5-dig billing code	Condition	ICD9CM
11	[COVID19 v1] Pneumonia	44832030	3.22	Salmonella pneumonia	5-dig billing code	Condition	ICD9CM
11	[COVID19 v1] Pneumonia	44831277	480.9	Viral pneumonia, unspecified	4-dig billing code	Condition	ICD9CM
11	[COVID19 v1] Pneumonia	44831276	480.2	Pneumonia due to parainfluenza virus	4-dig billing code	Condition	ICD9CM
11	[COVID19 v1] Pneumonia	44831275	480	Viral pneumonia	3-dig nonbill code	Condition	ICD9CM
11	[COVID19 v1] Pneumonia	44830112	487	Influenza with pneumonia	4-dig billing code	Condition	ICD9CM
11	[COVID19 v1] Pneumonia	44829731	31	Pulmonary diseases due to other mycobacteria	4-dig billing code	Condition	ICD9CM
11	[COVID19 v1] Pneumonia	44829706	11.66	Tuberculous pneumonia [any form], tubercle bacilli not found by bacteriological or histological examination, but tuberculosis confirmed by other methods [inoculation of animals]	5-dig billing code	Condition	ICD9CM
11	[COVID19 v1] Pneumonia	44829009	486	Pneumonia, organism unspecified	3-dig billing code	Condition	ICD9CM
11	[COVID19 v1] Pneumonia	44829007	483	Pneumonia due to other specified organism	3-dig nonbill code	Condition	ICD9CM
11	[COVID19 v1] Pneumonia	44829006	482.4	Pneumonia due to Staphylococcus, unspecified	5-dig billing code	Condition	ICD9CM
11	[COVID19 v1] Pneumonia	44829005	480.8	Pneumonia due to other virus not elsewhere classified	4-dig billing code	Condition	ICD9CM
11	[COVID19 v1] Pneumonia	44828635	11.62	Tuberculous pneumonia [any form], bacteriological or histological examination unknown (at present)	5-dig billing code	Condition	ICD9CM
11	[COVID19 v1] Pneumonia	45610293	C562470	Interstitial Pneumonitis, Desquamative, Familial	Suppl Concept	Condition	MeSH
11	[COVID19 v1] Pneumonia	45610812	D011018	Pneumonia, Pneumococcal	Main Heading	Condition	MeSH
11	[COVID19 v1] Pneumonia	45610813	D011024	Pneumonia, Viral	Main Heading	Condition	MeSH
11	[COVID19 v1] Pneumonia	45611452	C535937	Cholesterol pneumonia	Suppl Concept	Condition	MeSH
11	[COVID19 v1] Pneumonia	45611871	D007877	Legionnaires' Disease	Main Heading	Condition	MeSH
11	[COVID19 v1] Pneumonia	45613234	D011014	Pneumonia	Main Heading	Condition	MeSH
11	[COVID19 v1] Pneumonia	45613235	D011022	Pneumonia, Rickettsial	Main Heading	Condition	MeSH
11	[COVID19 v1] Pneumonia	45613600	D054990	Idiopathic Pulmonary Fibrosis	Main Heading	Condition	MeSH
11	[COVID19 v1] Pneumonia	45613937	C538423	Hamman-Rich disease	Condition	Condition	MeSH
11	[COVID19 v1] Pneumonia	45614721	D018549	Cryptogenic Organizing Pneumonia	Main Heading	Condition	MeSH
11	[COVID19 v1] Pneumonia	45614888	D061387	Chlamydial Pneumonia	Main Heading	Condition	MeSH
11	[COVID19 v1] Pneumonia	45615664	D011019	Pneumonia, Mycoplasma	Main Heading	Condition	MeSH
11	[COVID19 v1] Pneumonia	45616369	C562489	Lymphoid Interstitial Pneumonia	Suppl Concept	Condition	MeSH
11	[COVID19 v1] Pneumonia	45616473	D001996	Bronchopneumonia	Main Heading	Condition	MeSH
11	[COVID19 v1] Pneumonia	45616852	D011001	Pleuropneumonia	Main Heading	Condition	MeSH
11	[COVID19 v1] Pneumonia	45617616	C571912	Inhalation anthrax	Suppl Concept	Condition	MeSH
11	[COVID19 v1] Pneumonia	45618083	D011015	Pneumonia, Aspiration	Main Heading	Condition	MeSH
11	[COVID19 v1] Pneumonia	45618085	D011023	Pneumonia, Staphylococcal	Main Heading	Condition	MeSH
11	[COVID19 v1] Pneumonia	45619516	D018410	Pneumonia, Bacterial	Main Heading	Condition	MeSH
11	[COVID19 v1] Pneumonia	45619628	D053717	Pneumonia, Ventilator-Associated	Main Heading	Condition	MeSH
11	[COVID19 v1] Pneumonia	46256070	D054988	Idiopathic Interstitial Pneumonias	Main Heading	Condition	MeSH
11	[COVID19 v1] Pneumonia	979552	C535590	Carrington syndrome	Suppl Concept	Condition	MeSH
11	[COVID19 v1] Pneumonia	979316	D000071067	Pneumonia, Necrotizing	Main Heading	Condition	MeSH
11	[COVID19 v1] Pneumonia	45532061	483 AP	PNEUMONIA PRIMARY ATYPICAL	OXMIS	Condition	OXMIS
11	[COVID19 v1] Pneumonia	45529995	481 B	LOBAR PNEUMONIA	OXMIS	Condition	OXMIS
11	[COVID19 v1] Pneumonia	45529733	0201PN	PNEUMONIC PLAGUE	OXMIS	Condition	OXMIS
11	[COVID19 v1] Pneumonia	45529022	514 HP	PNEUMONIA HYPOSTATIC	OXMIS	Condition	OXMIS
11	[COVID19 v1] Pneumonia	45529006	486 AP	PNEUMONIA ASPIRATION	OXMIS	Condition	OXMIS
11	[COVID19 v1] Pneumonia	45527046	4823	PNEUMONIA STAPHYLOCOCCAL	OXMIS	Condition	OXMIS
11	[COVID19 v1] Pneumonia	45527044	481 BA	PNEUMONIA BASAL	OXMIS	Condition	OXMIS
11	[COVID19 v1] Pneumonia	45526071	486	PNEUMONIA	OXMIS	Condition	OXMIS
11	[COVID19 v1] Pneumonia	45526070	483 AT	PNEUMONIA ATYPICAL	OXMIS	Condition	OXMIS
11	[COVID19 v1] Pneumonia	45524988	485	BRONCHOPNEUMONIA	OXMIS	Condition	OXMIS
11	[COVID19 v1] Pneumonia	45524987	483 E	PNEUMONIA EATON'S AGENT	OXMIS	Condition	OXMIS
11	[COVID19 v1] Pneumonia	45524985	481 A	PNEUMONIA PNEUMOCOCCAL	OXMIS	Condition	OXMIS
11	[COVID19 v1] Pneumonia	45503483	H270000	Influenza with bronchopneumonia	Read	Condition	Read
11	[COVID19 v1] Pneumonia	1397944	H22y300	Pneumonia due to Gram negative bacteria	Read	Condition	Read
11	[COVID19 v1] Pneumonia	1397946	H2F0.00	Influenza with pneumonia due to seasonal influenza virus	Read	Condition	Read
11	[COVID19 v1] Pneumonia	45420404	H202.00	Pneumonia due to parainfluenza virus	Read	Condition	Read
11	[COVID19 v1] Pneumonia	45420405	H20z.00	Viral pneumonia NOS	Read	Condition	Read
11	[COVID19 v1] Pneumonia	45420406	H232.00	Pneumonia due to pleuropneumonia like organisms	Read	Condition	Read
11	[COVID19 v1] Pneumonia	45420815	Q310200	Congenital pneumonia due to group B haemolytic streptococcus	Read	Condition	Read
11	[COVID19 v1] Pneumonia	45423576	Hyu0B00	[X]Pneumonia due to other specified infectious organisms	Read	Condition	Read
11	[COVID19 v1] Pneumonia	45424026	Q310y00	Other specified congenital pneumonia	Read	Condition	Read
11	[COVID19 v1] Pneumonia	45426843	H244.00	Pneumonia with tularaemia	Read	Condition	Read
11	[COVID19 v1] Pneumonia	45426861	Hyu0900	[X]Pneumonia due to other aerobic gram-negative bacteria	Read	Condition	Read
11	[COVID19 v1] Pneumonia	45430179	H24..00	Pneumonia with infectious diseases EC	Read	Condition	Read
11	[COVID19 v1] Pneumonia	45430180	H24y100	Pneumonia with nocardiasis	Read	Condition	Read
11	[COVID19 v1] Pneumonia	45430181	H24y600	Pneumonia with typhoid fever	Read	Condition	Read
11	[COVID19 v1] Pneumonia	45430632	Q310100	Congenital pneumonia due to group A haemolytic streptococcus	Read	Condition	Read
11	[COVID19 v1] Pneumonia	45433476	H21..00	Lobar (pneumococcal) pneumonia	Read	Condition	Read
11	[COVID19 v1] Pneumonia	45433488	H540000	Hypostatic pneumonia	Read	Condition	Read
11	[COVID19 v1] Pneumonia	45433937	Q310.00	Congenital pneumonia	Read	Condition	Read
11	[COVID19 v1] Pneumonia	45436798	H241.00	Pneumonia with cytomegalic inclusion disease	Read	Condition	Read
11	[COVID19 v1] Pneumonia	45436799	H24y400	Pneumonia with salmonellosis	Read	Condition	Read
11	[COVID19 v1] Pneumonia	45439618	A3By400	Pleuropneumonia-like organism (PPLO) infection	Read	Condition	Read
11	[COVID19 v1] Pneumonia	45440093	H2C..00	Hospital acquired pneumonia	Read	Condition	Read
11	[COVID19 v1] Pneumonia	45440102	H564.00	Bronchiolitis obliterans organising pneumonia	Read	Condition	Read
11	[COVID19 v1] Pneumonia	45443388	H24y.00	Pneumonia with other infectious diseases EC	Read	Condition	Read
11	[COVID19 v1] Pneumonia	45446738	H200.00	Pneumonia due to adenovirus	Read	Condition	Read
11	[COVID19 v1] Pneumonia	45446739	H22..11	Chest infection - other bacterial pneumonia	Read	Condition	Read
11	[COVID19 v1] Pneumonia	45446740	H220.00	Pneumonia due to klebsiella pneumoniae	Read	Condition	Read
11	[COVID19 v1] Pneumonia	45446741	H22yz00	Pneumonia due to bacteria NOS	Read	Condition	Read
11	[COVID19 v1] Pneumonia	45446742	H24..11	Chest infection with infectious disease EC	Read	Condition	Read
11	[COVID19 v1] Pneumonia	45446743	H24z.00	Pneumonia with infectious diseases EC NOS	Read	Condition	Read
11	[COVID19 v1] Pneumonia	45446754	Hyu0D00	[X]Pneumonia in viral diseases classified elsewhere	Read	Condition	Read
11	[COVID19 v1] Pneumonia	45450062	H230.00	Pneumonia due to Eaton's agent	Read	Condition	Read
11	[COVID19 v1] Pneumonia	45450075	Hyu0H00	[X]Other pneumonia, organism unspecified	Read	Condition	Read
11	[COVID19 v1] Pneumonia	45453373	H222.11	Pneumonia due to haemophilus influenzae	Read	Condition	Read
11	[COVID19 v1] Pneumonia	45453374	H26..00	Pneumonia due to unspecified organism	Read	Condition	Read
11	[COVID19 v1] Pneumonia	45453375	H261.00	Basal pneumonia due to unspecified organism	Read	Condition	Read
11	[COVID19 v1] Pneumonia	45456784	H20y.00	Viral pneumonia NEC	Read	Condition	Read
11	[COVID19 v1] Pneumonia	45456785	H23z.00	Pneumonia due to specified organism NOS	Read	Condition	Read
11	[COVID19 v1] Pneumonia	45460082	H22z.00	Bacterial pneumonia NOS	Read	Condition	Read
11	[COVID19 v1] Pneumonia	45460083	H240.00	Pneumonia with measles	Read	Condition	Read
11	[COVID19 v1] Pneumonia	45460084	H25..11	Chest infection - unspecified bronchopneumonia	Read	Condition	Read
11	[COVID19 v1] Pneumonia	45460092	H56y100	Interstitial pneumonia	Read	Condition	Read
11	[COVID19 v1] Pneumonia	45460542	Q310600	Congenital pneumonia due to Chlamydia	Read	Condition	Read
11	[COVID19 v1] Pneumonia	45463538	H224.00	Pneumonia due to staphylococcus	Read	Condition	Read
11	[COVID19 v1] Pneumonia	45463539	H24y000	Pneumonia with actinomycosis	Read	Condition	Read
11	[COVID19 v1] Pneumonia	45463551	H563.11	Hamman - Rich syndrome	Read	Condition	Read
11	[COVID19 v1] Pneumonia	45463554	Hyu0A00	[X]Other bacterial pneumonia	Read	Condition	Read
11	[COVID19 v1] Pneumonia	45463555	Hyu0G00	[X]Pneumonia in other diseases classified elsewhere	Read	Condition	Read
11	[COVID19 v1] Pneumonia	45466444	A521.00	Varicella pneumonitis	Read	Condition	Read
11	[COVID19 v1] Pneumonia	45466448	A551.00	Postmeasles pneumonia	Read	Condition	Read
11	[COVID19 v1] Pneumonia	45466917	H22y100	Pneumonia due to proteus	Read	Condition	Read
11	[COVID19 v1] Pneumonia	45466918	H243.00	Pneumonia with whooping cough	Read	Condition	Read
11	[COVID19 v1] Pneumonia	45466919	H245.00	Pneumonia with anthrax	Read	Condition	Read
11	[COVID19 v1] Pneumonia	45466935	H530300	Abscess of lung with pneumonia	Read	Condition	Read
11	[COVID19 v1] Pneumonia	45469853	A212.00	Pulmonary tularaemia	Read	Condition	Read
11	[COVID19 v1] Pneumonia	45470329	H201.00	Pneumonia due to respiratory syncytial virus	Read	Condition	Read
11	[COVID19 v1] Pneumonia	45470331	H23..11	Chest infection - pneumonia organism OS	Read	Condition	Read
11	[COVID19 v1] Pneumonia	45470333	H2B..00	Community acquired pneumonia	Read	Condition	Read
11	[COVID19 v1] Pneumonia	45470340	H530200	Gangrenous pneumonia	Read	Condition	Read
11	[COVID19 v1] Pneumonia	45470346	Hyu0C00	[X]Pneumonia in bacterial diseases classified elsewhere	Read	Condition	Read
11	[COVID19 v1] Pneumonia	45473166	A54x400	Herpes simplex pneumonia	Read	Condition	Read
11	[COVID19 v1] Pneumonia	45473596	H22yX00	Pneumonia due to other aerobic gram-negative bacteria	Read	Condition	Read
11	[COVID19 v1] Pneumonia	45476983	H21..11	Chest infection - pneumococcal pneumonia	Read	Condition	Read
11	[COVID19 v1] Pneumonia	45476984	H22y.00	Pneumonia due to other specified bacteria	Read	Condition	Read
11	[COVID19 v1] Pneumonia	45479834	A022200	Salmonella pneumonia	Read	Condition	Read
11	[COVID19 v1] Pneumonia	45479847	A203.00	Primary pneumonic plague	Read	Condition	Read
11	[COVID19 v1] Pneumonia	45480306	H2...00	Pneumonia and influenza	Read	Condition	Read
11	[COVID19 v1] Pneumonia	45480307	H223000	Pneumonia due to streptococcus, group B	Read	Condition	Read
11	[COVID19 v1] Pneumonia	45480308	H243.11	Pneumonia with pertussis	Read	Condition	Read
11	[COVID19 v1] Pneumonia	45480309	H24y300	Pneumonia with Q-fever	Read	Condition	Read
11	[COVID19 v1] Pneumonia	45480322	Hyu0800	[X]Other viral pneumonia	Read	Condition	Read
11	[COVID19 v1] Pneumonia	45480773	Q310300	Congenital pneumonia due to Escherichia coli	Read	Condition	Read
11	[COVID19 v1] Pneumonia	45483584	H221.00	Pneumonia due to pseudomonas	Read	Condition	Read
11	[COVID19 v1] Pneumonia	45483585	H233.00	Chlamydial pneumonia	Read	Condition	Read
11	[COVID19 v1] Pneumonia	45483586	H247.00	Pneumonia with other systemic mycoses	Read	Condition	Read
11	[COVID19 v1] Pneumonia	45483588	H260.00	Lobar pneumonia due to unspecified organism	Read	Condition	Read
11	[COVID19 v1] Pneumonia	45483589	H28..00	Atypical pneumonia	Read	Condition	Read
11	[COVID19 v1] Pneumonia	45484055	Q310000	Congenital pneumonia due to staphylococcus	Read	Condition	Read
11	[COVID19 v1] Pneumonia	45484056	Q310z00	Congenital pneumonia NOS	Read	Condition	Read
11	[COVID19 v1] Pneumonia	45486954	H22y200	Pneumonia - Legionella	Read	Condition	Read
11	[COVID19 v1] Pneumonia	45486955	H23..00	Pneumonia due to other specified organisms	Read	Condition	Read
11	[COVID19 v1] Pneumonia	45486956	H270.11	Chest infection - influenza with pneumonia	Read	Condition	Read
11	[COVID19 v1] Pneumonia	45490227	H20..11	Chest infection - viral pneumonia	Read	Condition	Read
11	[COVID19 v1] Pneumonia	45490229	H25..00	Bronchopneumonia due to unspecified organism	Read	Condition	Read
11	[COVID19 v1] Pneumonia	45490230	H270z00	Influenza with pneumonia NOS	Read	Condition	Read
11	[COVID19 v1] Pneumonia	45493504	H20..00	Viral pneumonia	Read	Condition	Read
11	[COVID19 v1] Pneumonia	45493505	H24y700	Pneumonia with varicella	Read	Condition	Read
11	[COVID19 v1] Pneumonia	45493518	H540100	Hypostatic bronchopneumonia	Read	Condition	Read
11	[COVID19 v1] Pneumonia	45496781	H203.00	Pneumonia due to human metapneumovirus	Read	Condition	Read
11	[COVID19 v1] Pneumonia	45496796	H56y000	Endogenous lipoid pneumonia	Read	Condition	Read
11	[COVID19 v1] Pneumonia	45497255	Qyu3200	[X]Congenital pneumonia due to other organisms	Read	Condition	Read
11	[COVID19 v1] Pneumonia	45499659	A204.00	Secondary pneumonic plague	Read	Condition	Read
11	[COVID19 v1] Pneumonia	45500137	H563.12	Cryptogenic fibrosing alveolitis	Read	Condition	Read
11	[COVID19 v1] Pneumonia	45500593	Q310500	Congenital pneumonia due to viral agent	Read	Condition	Read
11	[COVID19 v1] Pneumonia	45503482	H22y011	E.coli pneumonia	Read	Condition	Read
11	[COVID19 v1] Pneumonia	45503492	H563.13	Idiopathic pulmonary fibrosis	Read	Condition	Read
11	[COVID19 v1] Pneumonia	45503917	Q310400	Congenital pneumonia due to pseudomonas	Read	Condition	Read
11	[COVID19 v1] Pneumonia	45503932	Qyu3100	[X]Congenital pneumonia due to other bacterial agents	Read	Condition	Read
11	[COVID19 v1] Pneumonia	45506283	A785000	Cytomegaloviral pneumonitis	Read	Condition	Read
11	[COVID19 v1] Pneumonia	45506739	H26..11	Chest infection - pnemonia due to unspecified organism	Read	Condition	Read
11	[COVID19 v1] Pneumonia	45506754	H58y500	Respiratory bronchiolitis associated interstitial lung disease	Read	Condition	Read
11	[COVID19 v1] Pneumonia	45507454	SP13100	Other aspiration pneumonia as a complication of care	Read	Condition	Read
11	[COVID19 v1] Pneumonia	45510093	H223.00	Pneumonia due to streptococcus	Read	Condition	Read
11	[COVID19 v1] Pneumonia	45513478	H262.00	Postoperative pneumonia	Read	Condition	Read
11	[COVID19 v1] Pneumonia	45513479	H2y..00	Other specified pneumonia or influenza	Read	Condition	Read
11	[COVID19 v1] Pneumonia	45513489	H563z00	Idiopathic fibrosing alveolitis NOS	Read	Condition	Read
11	[COVID19 v1] Pneumonia	45513491	H571.00	Rheumatic pneumonia	Read	Condition	Read
11	[COVID19 v1] Pneumonia	45516410	A116.00	Tuberculous pneumonia	Read	Condition	Read
11	[COVID19 v1] Pneumonia	45516872	H231.00	Pneumonia due to mycoplasma pneumoniae	Read	Condition	Read
11	[COVID19 v1] Pneumonia	45516873	H270.00	Influenza with pneumonia	Read	Condition	Read
11	[COVID19 v1] Pneumonia	45516884	H563.00	Idiopathic fibrosing alveolitis	Read	Condition	Read
11	[COVID19 v1] Pneumonia	45519639	A205.00	Pneumonic plague, unspecified	Read	Condition	Read
11	[COVID19 v1] Pneumonia	45520104	H22..00	Other bacterial pneumonia	Read	Condition	Read
11	[COVID19 v1] Pneumonia	45520105	H24yz00	Pneumonia with other infectious diseases EC NOS	Read	Condition	Read
11	[COVID19 v1] Pneumonia	45520107	H2z..00	Pneumonia or influenza NOS	Read	Condition	Read
11	[COVID19 v1] Pneumonia	45520113	H470.11	Aspiration pneumonia	Read	Condition	Read
11	[COVID19 v1] Pneumonia	45520118	Hyu0F00	[X]Pneumonia in parasitic diseases classified elsewhere	Read	Condition	Read
11	[COVID19 v1] Pneumonia	45523430	H222.00	Pneumonia due to haemophilus influenzae	Read	Condition	Read
11	[COVID19 v1] Pneumonia	45523431	H22y000	Pneumonia due to escherichia coli	Read	Condition	Read
11	[COVID19 v1] Pneumonia	45523442	H564.11	Cryptogenic organising pneumonia	Read	Condition	Read
11	[COVID19 v1] Pneumonia	261324	34020007	Pneumonia due to Streptococcus	Clinical Finding	Condition	SNOMED
11	[COVID19 v1] Pneumonia	260430	51530003	Pneumonia due to Escherichia coli	Clinical Finding	Condition	SNOMED
11	[COVID19 v1] Pneumonia	260028	191727003	Post measles pneumonia	Clinical Finding	Condition	SNOMED
11	[COVID19 v1] Pneumonia	259992	429271009	Ventilator associated pneumonia	Clinical Finding	Condition	SNOMED
11	[COVID19 v1] Pneumonia	259852	22754005	Staphylococcal pneumonia	Clinical Finding	Condition	SNOMED
11	[COVID19 v1] Pneumonia	259849	266351001	Pneumonia with infectious diseases EC	Clinical Finding	Condition	SNOMED
11	[COVID19 v1] Pneumonia	258785	233607000	Pneumococcal pneumonia	Clinical Finding	Condition	SNOMED
11	[COVID19 v1] Pneumonia	258333	2523007	Salmonella pneumonia	Clinical Finding	Condition	SNOMED
11	[COVID19 v1] Pneumonia	258180	430395005	Pneumonia due to Gram negative bacteria	Clinical Finding	Condition	SNOMED
11	[COVID19 v1] Pneumonia	258061	45556008	Pulmonary tularemia	Clinical Finding	Condition	SNOMED
11	[COVID19 v1] Pneumonia	257908	409664000	Pneumonia due to anaerobic bacteria	Clinical Finding	Condition	SNOMED
11	[COVID19 v1] Pneumonia	257315	53084003	Bacterial pneumonia	Clinical Finding	Condition	SNOMED
11	[COVID19 v1] Pneumonia	256723	195878008	Pneumonia and influenza	Clinical Finding	Condition	SNOMED
11	[COVID19 v1] Pneumonia	256722	396285007	Bronchopneumonia	Clinical Finding	Condition	SNOMED
11	[COVID19 v1] Pneumonia	255848	233604007	Pneumonia	Clinical Finding	Condition	SNOMED
11	[COVID19 v1] Pneumonia	255735	35339003	Primary pneumonic plague	Clinical Finding	Condition	SNOMED
11	[COVID19 v1] Pneumonia	255084	78895009	Congenital pneumonia	Clinical Finding	Condition	SNOMED
11	[COVID19 v1] Pneumonia	254677	41207000	Adenoviral pneumonia	Clinical Finding	Condition	SNOMED
11	[COVID19 v1] Pneumonia	254561	38976008	Pneumonic plague	Clinical Finding	Condition	SNOMED
11	[COVID19 v1] Pneumonia	254388	312403005	Legionnaire's disease	Clinical Finding	Condition	SNOMED
11	[COVID19 v1] Pneumonia	254266	80003002	Tuberculous pneumonia	Clinical Finding	Condition	SNOMED
11	[COVID19 v1] Pneumonia	254066	233609002	Pneumonia caused by Chlamydiaceae	Clinical Finding	Condition	SNOMED
11	[COVID19 v1] Pneumonia	253790	64479007	Pneumonia due to Klebsiella pneumoniae	Clinical Finding	Condition	SNOMED
11	[COVID19 v1] Pneumonia	253235	59475000	Pneumonia in pertussis	Clinical Finding	Condition	SNOMED
11	[COVID19 v1] Pneumonia	252949	7678002	Cytomegaloviral pneumonia	Clinical Finding	Condition	SNOMED
11	[COVID19 v1] Pneumonia	252655	195886008	Group B streptococcal pneumonia	Clinical Finding	Condition	SNOMED
11	[COVID19 v1] Pneumonia	252548	195902009	Anthrax pneumonia	Clinical Finding	Condition	SNOMED
11	[COVID19 v1] Pneumonia	46269693	102361000119104	Chronic pneumonia	Clinical Finding	Condition	SNOMED
11	[COVID19 v1] Pneumonia	46269707	1.0625e+16	Bronchopneumonia due to Achromobacter	Clinical Finding	Condition	SNOMED
11	[COVID19 v1] Pneumonia	46269708	1.0625e+16	Bronchopneumonia due to anaerobic bacteria	Clinical Finding	Condition	SNOMED
11	[COVID19 v1] Pneumonia	252351	41381004	Pneumonia due to Pseudomonas	Clinical Finding	Condition	SNOMED
11	[COVID19 v1] Pneumonia	46269709	1.06251e+16	Bronchopneumonia due to bacteria	Clinical Finding	Condition	SNOMED
11	[COVID19 v1] Pneumonia	46269710	1.06251e+16	Bronchopneumonia due to Escherichia coli	Clinical Finding	Condition	SNOMED
11	[COVID19 v1] Pneumonia	46269711	1.06252e+16	Bronchopneumonia due to Group A Streptococcus	Clinical Finding	Condition	SNOMED
11	[COVID19 v1] Pneumonia	46269712	1.06252e+16	Bronchopneumonia due to Group B Streptococcus	Clinical Finding	Condition	SNOMED
11	[COVID19 v1] Pneumonia	46269713	1.06252e+16	Bronchopneumonia due to Haemophilus influenzae	Clinical Finding	Condition	SNOMED
11	[COVID19 v1] Pneumonia	46269714	1.06253e+16	Bronchopneumonia due to Human metapneumovirus	Clinical Finding	Condition	SNOMED
11	[COVID19 v1] Pneumonia	46269715	1.06253e+16	Bronchopneumonia due to Klebsiella pneumoniae	Clinical Finding	Condition	SNOMED
11	[COVID19 v1] Pneumonia	46269716	1.06254e+16	Bronchopneumonia due to methicillin resistant Staphylococcus aureus	Clinical Finding	Condition	SNOMED
11	[COVID19 v1] Pneumonia	46269717	1.06254e+16	Bronchopneumonia due to methicillin susceptible Staphylococcus aureus	Clinical Finding	Condition	SNOMED
11	[COVID19 v1] Pneumonia	46269718	1.06254e+16	Bronchopneumonia due to Mycoplasma pneumoniae	Clinical Finding	Condition	SNOMED
11	[COVID19 v1] Pneumonia	46269719	1.06255e+16	Bronchopneumonia due to Proteus mirabilis	Clinical Finding	Condition	SNOMED
11	[COVID19 v1] Pneumonia	46269720	1.06255e+16	Bronchopneumonia due to Pseudomonas	Clinical Finding	Condition	SNOMED
11	[COVID19 v1] Pneumonia	46269721	1.06256e+16	Bronchopneumonia due to respiratory syncytial virus	Clinical Finding	Condition	SNOMED
11	[COVID19 v1] Pneumonia	46269722	1.06256e+16	Bronchopneumonia due to Staphylococcus	Clinical Finding	Condition	SNOMED
11	[COVID19 v1] Pneumonia	46269723	1.06256e+16	Bronchopneumonia due to Staphylococcus aureus	Clinical Finding	Condition	SNOMED
11	[COVID19 v1] Pneumonia	46269724	1.06257e+16	Bronchopneumonia due to Streptococcus	Clinical Finding	Condition	SNOMED
11	[COVID19 v1] Pneumonia	46269725	1.06257e+16	Bronchopneumonia due to Streptococcus pneumoniae	Clinical Finding	Condition	SNOMED
11	[COVID19 v1] Pneumonia	46269726	1.06258e+16	Bronchopneumonia due to virus	Clinical Finding	Condition	SNOMED
11	[COVID19 v1] Pneumonia	46269954	1092951000119100	Pneumonia due to Bordetella parapertussis	Clinical Finding	Condition	SNOMED
11	[COVID19 v1] Pneumonia	46270027	124691000119101	Pneumonia due to methicillin resistant Staphylococcus aureus	Clinical Finding	Condition	SNOMED
11	[COVID19 v1] Pneumonia	46270121	142931000119100	Pneumonia due to H1N1 influenza	Clinical Finding	Condition	SNOMED
11	[COVID19 v1] Pneumonia	46270128	143111000119103	Pneumonia due to avian influenza	Clinical Finding	Condition	SNOMED
11	[COVID19 v1] Pneumonia	46270318	16311000119108	Pneumonia due to influenza	Clinical Finding	Condition	SNOMED
11	[COVID19 v1] Pneumonia	46270510	35031000119100	Acute aspiration pneumonia	Clinical Finding	Condition	SNOMED
11	[COVID19 v1] Pneumonia	46274035	128711000119106	Pneumonia due to methicillin susceptible Staphylococcus aureus	Clinical Finding	Condition	SNOMED
11	[COVID19 v1] Pneumonia	40395517	195918003	Basal pneumonia due to unspecified organism	Clinical Finding	Condition	SNOMED
11	[COVID19 v1] Pneumonia	40395508	195910005	Salmonella pneumonia	Clinical Finding	Condition	SNOMED
11	[COVID19 v1] Pneumonia	40395495	195899006	Pneumonia with infectious diseases EC	Clinical Finding	Condition	SNOMED
11	[COVID19 v1] Pneumonia	40395493	195897008	Chlamydial pneumonia	Clinical Finding	Condition	SNOMED
11	[COVID19 v1] Pneumonia	40395491	195895000	Mycoplasmal pneumonia	Clinical Finding	Condition	SNOMED
11	[COVID19 v1] Pneumonia	40395490	195894001	Mycoplasmal pneumonia	Clinical Finding	Condition	SNOMED
11	[COVID19 v1] Pneumonia	40395479	195884006	Chest infection - pneumococcal pneumonia	Clinical Finding	Condition	SNOMED
11	[COVID19 v1] Pneumonia	40395474	195880002	Viral pneumonia	Clinical Finding	Condition	SNOMED
11	[COVID19 v1] Pneumonia	40384323	186558003	Postmeasles pneumonia	Clinical Finding	Condition	SNOMED
11	[COVID19 v1] Pneumonia	40384318	186553007	Herpes simplex pneumonia	Clinical Finding	Condition	SNOMED
11	[COVID19 v1] Pneumonia	40383882	186510007	Chickenpox pneumonia	Clinical Finding	Condition	SNOMED
11	[COVID19 v1] Pneumonia	40382833	186297007	Pulmonary tularaemia	Clinical Finding	Condition	SNOMED
11	[COVID19 v1] Pneumonia	40376581	186696008	Cytomegalovirus pneumonia	Clinical Finding	Condition	SNOMED
11	[COVID19 v1] Pneumonia	40365864	28316002	Postmeasles pneumonia	Clinical Finding	Condition	SNOMED
11	[COVID19 v1] Pneumonia	40345774	266410004	Idiopath. fibrosing alveolitis	Clinical Finding	Condition	SNOMED
11	[COVID19 v1] Pneumonia	40345754	266392005	Lobar -pneumococcal -pneumonia	Clinical Finding	Condition	SNOMED
11	[COVID19 v1] Pneumonia	40345753	266391003	Pneumonia and influenza &/or pneumonia	Clinical Finding	Condition	SNOMED
11	[COVID19 v1] Pneumonia	40344565	266186009	Legionnaire's disease	Clinical Finding	Condition	SNOMED
11	[COVID19 v1] Pneumonia	40322982	157109005	Congenital pneumonia	Clinical Finding	Condition	SNOMED
11	[COVID19 v1] Pneumonia	40319597	154340001	Postmeasles pneumonia	Clinical Finding	Condition	SNOMED
11	[COVID19 v1] Pneumonia	40316599	155624004	Idiopath. fibrosing alveolitis	Clinical Finding	Condition	SNOMED
11	[COVID19 v1] Pneumonia	40316593	155619002	Hypostatic bronchopneumonia	Clinical Finding	Condition	SNOMED
11	[COVID19 v1] Pneumonia	40316567	155596002	Chemical resp. disease NOS	Clinical Finding	Condition	SNOMED
11	[COVID19 v1] Pneumonia	40316566	155595003	Chronic chemical resp. disease	Clinical Finding	Condition	SNOMED
11	[COVID19 v1] Pneumonia	40316532	155564005	Pneumonia or influenza NOS	Clinical Finding	Condition	SNOMED
11	[COVID19 v1] Pneumonia	40316527	155560001	Influenzal pneumonia	Clinical Finding	Condition	SNOMED
11	[COVID19 v1] Pneumonia	40316525	155558003	Pneumonia NOS	Clinical Finding	Condition	SNOMED
11	[COVID19 v1] Pneumonia	40316523	155556004	Pertussis pneumonia	Clinical Finding	Condition	SNOMED
11	[COVID19 v1] Pneumonia	40316522	155555000	Measles pneumonia	Clinical Finding	Condition	SNOMED
11	[COVID19 v1] Pneumonia	40316521	155554001	Mycoplasmal pneumonia	Clinical Finding	Condition	SNOMED
11	[COVID19 v1] Pneumonia	40316520	155553007	Bacterial pneumonia NOS	Clinical Finding	Condition	SNOMED
11	[COVID19 v1] Pneumonia	40316519	155552002	Pneumonia NOS	Clinical Finding	Condition	SNOMED
11	[COVID19 v1] Pneumonia	40316518	155551009	Bronchopneumonia	Clinical Finding	Condition	SNOMED
11	[COVID19 v1] Pneumonia	40316516	155550005	Pneumonia: [lobar] or [pneumococcal]	Clinical Finding	Condition	SNOMED
11	[COVID19 v1] Pneumonia	40316515	155549005	Viral pneumonia	Clinical Finding	Condition	SNOMED
11	[COVID19 v1] Pneumonia	40316514	155548002	Pneumonia and influenza &/or pneumonia	Clinical Finding	Condition	SNOMED
11	[COVID19 v1] Pneumonia	40294335	129459004	Hamman-Rich syndrome	Clinical Finding	Condition	SNOMED
11	[COVID19 v1] Pneumonia	40276913	111885006	AIDS with pneumonia	Clinical Finding	Condition	SNOMED
11	[COVID19 v1] Pneumonia	37394479	1033111000000100	Influenza with pneumonia due to seasonal influenza virus	Clinical Finding	Condition	SNOMED
11	[COVID19 v1] Pneumonia	37119233	724498004	Pneumonia caused by Chlamydia pneumoniae	Clinical Finding	Condition	SNOMED
11	[COVID19 v1] Pneumonia	37116366	733051000	Pneumonia caused by Gram positive bacteria	Clinical Finding	Condition	SNOMED
11	[COVID19 v1] Pneumonia	37110292	724500003	Idiopathic chronic eosinophilic pneumonia	Clinical Finding	Condition	SNOMED
11	[COVID19 v1] Pneumonia	37110291	724499007	Idiopathic acute eosinophilic pneumonia	Clinical Finding	Condition	SNOMED
11	[COVID19 v1] Pneumonia	37019058	713544008	Bacterial pneumonia co-occurrent with human immunodeficiency virus infection	Clinical Finding	Condition	SNOMED
11	[COVID19 v1] Pneumonia	37017278	713526000	Recurrent bacterial pneumonia co-occurrent with human immunodeficiency virus infection	Clinical Finding	Condition	SNOMED
11	[COVID19 v1] Pneumonia	37017277	713525001	Recurrent bacterial pneumonia	Clinical Finding	Condition	SNOMED
11	[COVID19 v1] Pneumonia	37016927	713084008	Pneumonia caused by Human coronavirus	Clinical Finding	Condition	SNOMED
11	[COVID19 v1] Pneumonia	36714118	719218000	Cryptogenic organizing pneumonia	Clinical Finding	Condition	SNOMED
11	[COVID19 v1] Pneumonia	36676238	772839003	Pneumonia caused by Influenza A virus	Clinical Finding	Condition	SNOMED
11	[COVID19 v1] Pneumonia	35622404	763888005	Necrotizing pneumonia caused by Panton-Valentine leukocidin producing Staphylococcus aureus	Clinical Finding	Condition	SNOMED
11	[COVID19 v1] Pneumonia	4345699	240387006	Pulmonary glanders	Clinical Finding	Condition	SNOMED
11	[COVID19 v1] Pneumonia	4345215	240391001	Pulmonary melioidosis	Clinical Finding	Condition	SNOMED
11	[COVID19 v1] Pneumonia	4341520	236302005	Acute interstitial pneumonia	Clinical Finding	Condition	SNOMED
11	[COVID19 v1] Pneumonia	4334649	430969000	Recurrent aspiration pneumonia	Clinical Finding	Condition	SNOMED
11	[COVID19 v1] Pneumonia	4327820	75426006	Aspiration pneumonia due to regurgitated food	Clinical Finding	Condition	SNOMED
11	[COVID19 v1] Pneumonia	4322625	7063008	Gangrenous pneumonia	Clinical Finding	Condition	SNOMED
11	[COVID19 v1] Pneumonia	4311555	8549006	Desquamative interstitial pneumonia	Clinical Finding	Condition	SNOMED
11	[COVID19 v1] Pneumonia	4310964	85469005	Hypostatic pneumonia	Clinical Finding	Condition	SNOMED
11	[COVID19 v1] Pneumonia	4309160	213224009	Other aspiration pneumonia as a complication of care	Clinical Finding	Condition	SNOMED
11	[COVID19 v1] Pneumonia	4309106	422588002	Aspiration pneumonia	Clinical Finding	Condition	SNOMED
11	[COVID19 v1] Pneumonia	4308451	83608006	Aspiration pneumonia due to inhalation of milk	Clinical Finding	Condition	SNOMED
11	[COVID19 v1] Pneumonia	4294404	76090006	Pittsburgh pneumonia	Clinical Finding	Condition	SNOMED
11	[COVID19 v1] Pneumonia	4293463	385093006	Community acquired pneumonia	Clinical Finding	Condition	SNOMED
11	[COVID19 v1] Pneumonia	4285595	68759006	Idiopathic fibrosing alveolitis, subacute form	Clinical Finding	Condition	SNOMED
11	[COVID19 v1] Pneumonia	4284985	68409003	Organized pneumonia	Clinical Finding	Condition	SNOMED
11	[COVID19 v1] Pneumonia	4280213	66429007	Unresolved lobar pneumonia	Clinical Finding	Condition	SNOMED
11	[COVID19 v1] Pneumonia	4276663	64703005	Terminal bronchopneumonia	Clinical Finding	Condition	SNOMED
11	[COVID19 v1] Pneumonia	4274981	65141002	Foreign body pneumonia	Clinical Finding	Condition	SNOMED
11	[COVID19 v1] Pneumonia	4274802	64880000	Parainfluenza virus bronchopneumonia	Clinical Finding	Condition	SNOMED
11	[COVID19 v1] Pneumonia	4273378	64667001	Interstitial pneumonia	Clinical Finding	Condition	SNOMED
11	[COVID19 v1] Pneumonia	4267135	61884008	Achromobacter pneumonia	Clinical Finding	Condition	SNOMED
11	[COVID19 v1] Pneumonia	4256894	408681003	Healthcare associated Legionnaires' disease	Clinical Finding	Condition	SNOMED
11	[COVID19 v1] Pneumonia	4256236	409665004	Pneumonia due to aerobic bacteria	Clinical Finding	Condition	SNOMED
11	[COVID19 v1] Pneumonia	4248807	408680002	Healthcare associated bacterial pneumonia	Clinical Finding	Condition	SNOMED
11	[COVID19 v1] Pneumonia	4248154	72854003	Aspiration pneumonia due to near drowning	Clinical Finding	Condition	SNOMED
11	[COVID19 v1] Pneumonia	4248029	72656004	Granulomatous pneumonia	Clinical Finding	Condition	SNOMED
11	[COVID19 v1] Pneumonia	4245828	396284006	Lobular pneumonia	Clinical Finding	Condition	SNOMED
11	[COVID19 v1] Pneumonia	4245499	60485005	Pleurobronchopneumonia	Clinical Finding	Condition	SNOMED
11	[COVID19 v1] Pneumonia	4245006	396286008	Bilateral bronchopneumonia	Clinical Finding	Condition	SNOMED
11	[COVID19 v1] Pneumonia	4240452	58890000	Adenoviral bronchopneumonia	Clinical Finding	Condition	SNOMED
11	[COVID19 v1] Pneumonia	4237183	408679000	Healthcare associated pneumonia	Clinical Finding	Condition	SNOMED
11	[COVID19 v1] Pneumonia	4236311	407671000	Bilateral pneumonia	Clinical Finding	Condition	SNOMED
11	[COVID19 v1] Pneumonia	4233319	40786001	Aspiration pneumonia due to regurgitated gastric secretions	Clinical Finding	Condition	SNOMED
11	[COVID19 v1] Pneumonia	4228277	421671002	Pneumonia associated with AIDS	Clinical Finding	Condition	SNOMED
11	[COVID19 v1] Pneumonia	4225318	421508002	Viral pneumonia associated with AIDS	Clinical Finding	Condition	SNOMED
11	[COVID19 v1] Pneumonia	4223032	420544002	Bacterial pneumonia associated with AIDS	Clinical Finding	Condition	SNOMED
11	[COVID19 v1] Pneumonia	4221503	420787001	Pneumococcal pneumonia associated with AIDS	Clinical Finding	Condition	SNOMED
11	[COVID19 v1] Pneumonia	4215807	71926009	Infective pneumonia acquired prenatally	Clinical Finding	Condition	SNOMED
11	[COVID19 v1] Pneumonia	4212120	57702005	Unresolved pneumonia	Clinical Finding	Condition	SNOMED
11	[COVID19 v1] Pneumonia	4205578	55679008	Peribronchial pneumonia	Clinical Finding	Condition	SNOMED
11	[COVID19 v1] Pneumonia	4204819	308906005	Secondary bacterial pneumonia	Clinical Finding	Condition	SNOMED
11	[COVID19 v1] Pneumonia	4203846	438764004	Postoperative aspiration pneumonia	Clinical Finding	Condition	SNOMED
11	[COVID19 v1] Pneumonia	4200891	314978007	Postoperative pneumonia	Clinical Finding	Condition	SNOMED
11	[COVID19 v1] Pneumonia	4195452	44549008	Aspiration pneumonia resulting from a procedure	Clinical Finding	Condition	SNOMED
[truncated: 1,385 more rows]
