# Supplementary material for: Implementation of the COVID-19 Vulnerability Index Across an International Network of Health Care Data Sets: Collaborative External Validation Study
Source: JMIR Med Inform. 2021 Apr 5;9(4):e21547. doi: 10.2196/21547 (PMC8023380; doi:10.2196/21547)
Supplement: Multimedia Appendix 4 [file medinform_v9i4e21547_app4.xlsx]

## Sheet: cv19indexCovs
covariateId	covariateName	MDCR_CovariateMeanWithOutcome	MDCR_CovariateMeanWithNoOutcome	AU_ePBRN_CovariateMeanWithOutcome	AU_ePBRN_CovariateMeanWithNoOutcome	ausom_CovariateMeanWithOutcome	ausom_CovariateMeanWithNoOutcome	ccae_CovariateMeanWithOutcome	ccae_CovariateMeanWithNoOutcome	Clinformatics_CovariateMeanWithOutcome	Clinformatics_CovariateMeanWithNoOutcome	CUIMC_CovariateMeanWithOutcome	CUIMC_CovariateMeanWithNoOutcome	IPCI_CovariateMeanWithOutcome	IPCI_CovariateMeanWithNoOutcome	jmdc_CovariateMeanWithOutcome	jmdc_CovariateMeanWithNoOutcome	mdcd_CovariateMeanWithOutcome	mdcd_CovariateMeanWithNoOutcome	optumEhr_CovariateMeanWithOutcome	optumEhr_CovariateMeanWithNoOutcome	SIDIAP_FLU_CovariateMeanWithOutcome	SIDIAP_FLU_CovariateMeanWithNoOutcome	TRDW_CovariateMeanWithOutcome	TRDW_CovariateMeanWithNoOutcome
1002	age in years	80.8703	76.4125	66.2414	48.5478	58.551	41.0337	49.8652	41.2144	71.2875	48.9918	63.1784	48.716	58.8636	48.5008	47.5893	40.2222	58.3447	40.9304	66.9768	47.8075	54.4082	42.3695	59.8027	47.6575
15182456	Custom ATLAS variable during day -9999 through -1 days relative to index: Pneumonia (except caused tuberculosis)	0.404617	0.214803	-1	-1	0.306122	0.0778796	0.218839	0.0641489	0.330772	0.100833	0.386262	0.152049	-1	-1	0.149725	0.0397021	0.471277	0.166395	0.291098	0.0891503	0.0917969	0.0266566	0.367347	0.139918
15183456	Custom ATLAS variable during day -9999 through -1 days relative to index: Other and ill-defined heart disease	0.261084	0.15884	-1	-1	-1	-1	0.0945187	0.0197605	0.245539	0.0609312	0.232828	0.0743663	NA	NA	-1	-1	0.251311	0.0923983	0.162143	0.0417247	-1	-1	-1	-1
15184456	Custom ATLAS variable during day -9999 through -1 days relative to index: Heart failure	0.386361	0.207998	-1	-1	-1	-1	0.106079	0.0150756	0.329944	0.0685059	0.361285	0.114237	-1	-1	0.116758	0.0205863	0.349926	0.112638	0.23968	0.0487633	0.0566406	0.00364683	0.190476	0.0476735
15185456	Custom ATLAS variable during day -9999 through -1 days relative to index: Pulmonary heart disease	0.0953991	0.0461846	-1	-1	-1	-1	0.0357143	0.00439547	0.0959059	0.0179072	0.14719	0.0386507	NA	NA	-1	-1	0.101009	0.0286829	0.0793187	0.0153748	-1	-1	0.0816327	0.0176327
15186456	Custom ATLAS variable during day -9999 through -1 days relative to index: Chronic rheumatic heart disease	0.03239	0.0223374	-1	-1	-1	-1	0.0121216	0.00352556	0.0446253	0.0116677	0.0240856	0.00865256	-1	-1	-1	-1	0.0259193	0.0103192	0.0407549	0.0114159	-1	-1	-1	-1
15187456	Custom ATLAS variable during day -9999 through -1 days relative to index: Diabetes mellitus with complication	0.252584	0.186464	-1	-1	-1	-1	0.143951	0.0399248	0.29026	0.0956239	0.236396	0.0922051	-1	-1	0.0631868	0.0141391	0.299148	0.139695	0.191621	0.0686919	0.0371094	0.00475631	0.163265	0.0542041
15188456	Custom ATLAS variable during day -9999 through -1 days relative to index: Diabetes mellitus without complication	0.411314	0.33932	-1	-1	0.22449	0.0700262	0.270104	0.105264	0.44314	0.181068	0.390723	0.181437	NA	NA	0.0412088	0.00578718	0.460636	0.245997	0.326448	0.140486	0.0195312	0.00801964	0.278912	0.128816
15189456	Custom ATLAS variable during day -9999 through -1 days relative to index: Other lower respiratory disease	0.780128	0.623361	0.724138	0.400507	0.367347	0.165249	0.573912	0.368916	0.716491	0.448232	0.693131	0.40911	-1	-1	0.678571	0.590113	0.801437	0.55228	0.599112	0.357357	0.351562	0.187175	0.619048	0.334531
15190456	Custom ATLAS variable during day -9999 through -1 days relative to index: Acute rheumatic heart disease	0.000837116	0.000495572	NA	NA	-1	-1	0.000413907	0.000147769	0.000980672	0.000262486	-1	-1	NA	NA	NA	NA	0.000788189	0.00030368	0.000555085	0.000151241	-1	-1	-1	-1
15200456	Custom ATLAS variable during day -9999 through -1 days relative to index: Coronary atherosclerosis and other heart disease	0.201616	0.15851	-1	-1	-1	-1	0.0736755	0.0255142	0.149519	0.0553244	0.163247	0.0792453	-1	-1	0.0892857	0.0253004	0.114257	0.0566056	0.0827369	0.0295834	0.0253906	0.00386149	0.163265	0.0483265
15201456	Custom ATLAS variable during day -9999 through -1 days relative to index: COPD and bronchiectasis	0.45552	0.266274	-1	-1	-1	-1	0.179961	0.0367169	0.397039	0.102897	0.215879	0.0866781	-1	-1	0.148352	0.0298922	0.499288	0.19957	0.30147	0.0778707	0.0996094	0.0120427	0.251701	0.0819592
8507001	gender = MALE	0.52133	0.450663	0.586207	0.44356	0.55102	0.415249	0.491012	0.425875	0.510787	0.440917	0.49331	0.370726	0.681818	0.436482	0.561813	0.567559	0.406554	0.284819	0.4838	0.399402	0.550781	0.470101	0.517007	0.416163
915182456	Custom ATLAS variable during day -9999 through -1 days relative to index: Pneumonia (except caused tuberculosis) X Age	33.0755	17.0413	-1	-1	20.3469	4.02847	11.3233	2.87588	24.3294	6.06673	25.1445	8.39268	-1	-1	7.85989	1.633	27.9757	8.44243	20.2465	5.14049	5.98828	1.29821	21.2041	7.64098
915183456	Custom ATLAS variable during day -9999 through -1 days relative to index: Other and ill-defined heart disease X Age	21.4585	12.6458	-1	-1	-1	-1	5.17591	1.02884	18.5535	4.25433	15.7395	4.75098	NA	NA	-1	-1	15.6158	5.2907	11.7924	2.77454	-1	-1	-1	-1
915184456	Custom ATLAS variable during day -9999 through -1 days relative to index: Heart failure X Age	31.8531	16.6969	-1	-1	-1	-1	5.89646	0.802662	25.1179	4.95545	24.8814	7.34831	-1	-1	6.53709	1.04913	22.6215	6.83407	17.7451	3.41124	4.29492	0.271582	12.7007	2.95788
915185456	Custom ATLAS variable during day -9999 through -1 days relative to index: Pulmonary heart disease X Age	7.7837	3.67869	-1	-1	-1	-1	1.95545	0.22879	7.22227	1.27543	9.2587	2.27174	NA	NA	-1	-1	6.22688	1.68229	5.81527	1.05711	-1	-1	5.29932	1.12686
915186456	Custom ATLAS variable during day -9999 through -1 days relative to index: Chronic rheumatic heart disease X Age	2.68074	1.7773	-1	-1	-1	-1	0.666982	0.180346	3.44756	0.82464	1.51829	0.531999	-1	-1	-1	-1	1.60212	0.586482	3.03693	0.744276	-1	-1	-1	-1
915187456	Custom ATLAS variable during day -9999 through -1 days relative to index: Diabetes mellitus with complication X Age	20.1225	14.3304	-1	-1	-1	-1	7.95568	2.06431	21.337	6.38523	16.81	5.86114	-1	-1	3.74863	0.753451	18.8536	7.95782	13.4134	4.28004	2.68164	0.30349	11.0068	3.27853
915188456	Custom ATLAS variable during day -9999 through -1 days relative to index: Diabetes mellitus without complication X Age	32.8748	25.9494	-1	-1	15.0204	4.15903	14.7725	5.34545	32.4696	11.52	27.4451	11.4039	NA	NA	2.4011	0.306712	28.7526	13.4023	22.8483	8.56554	1.34961	0.472857	19.2585	7.70106
915189456	Custom ATLAS variable during day -9999 through -1 days relative to index: Other lower respiratory disease X Age	63.3127	48.3578	52.7931	21.1878	24.3673	8.10831	29.6621	16.1775	52.0098	24.2166	45.8751	22.6231	-1	-1	32.8516	23.8074	47.484	25.1465	41.3564	18.938	21.3848	8.87195	37.4762	18.1127
915190456	Custom ATLAS variable during day -9999 through -1 days relative to index: Acute rheumatic heart disease X Age	0.0676454	0.0394484	NA	NA	-1	-1	0.0233562	0.00683429	0.0736266	0.0157992	-1	-1	NA	NA	NA	NA	0.0436536	0.0145429	0.0397616	0.00929424	-1	-1	-1	-1
915200456	Custom ATLAS variable during day -9999 through -1 days relative to index: Coronary atherosclerosis and other heart disease X Age	16.4134	12.4131	-1	-1	-1	-1	4.1802	1.37414	11.2066	3.69972	11.8368	5.358	-1	-1	5.33929	1.31832	7.40428	3.38467	6.05922	1.9706	1.85547	0.25708	10.7755	2.99314
915201456	Custom ATLAS variable during day -9999 through -1 days relative to index: COPD and bronchiectasis X Age	36.8508	20.8575	-1	-1	-1	-1	10.0414	1.90252	29.4901	6.92102	15.099	5.44033	-1	-1	8.17033	1.38337	31.2375	11.3284	21.5738	5.09805	7.15625	0.756832	15.5782	5.09976
9201923	visit_occurrence concept count during day -365 through -1 concept_count relative to index: Inpatient Visit	0.58054	0.34975	-1	-1	-1	-1	0.427507	0.0820379	0.552033	0.130011	0.243533	0.0700972	-1	-1	0.388736	0.0622967	0.795071	0.359048	1.70744	0.208399	0.445312	0.032684	0.734694	0.217633
